# Supplementary material for: Evaluation of cutaneous immune response in a controlled human in vivo model of mosquito bites
Source: Nat Commun. 2022 Nov 17;13:7036. doi: 10.1038/s41467-022-34534-9 (PMC9672097; doi:10.1038/s41467-022-34534-9)
Supplement: Supplementary file 4 — Supplementary Data 1 [file 41467_2022_34534_MOESM4_ESM.xlsx]

## Sheet: Sheet1
	Diffentially expreseed genes at 30 minutes over nsk, (-1 < log2FC >1; FDR < 0.05)
Number	Gene Symbol	log2Fold Change	lfcSE	pvalue	padj(FDR)	ESNG	Description
1	FOSB	4.23129	0.941103	7.86967e-09	1.96865e-05	ENSG00000125740	FosB proto-oncogene, AP-1 transcription factor subunit [Source:HGNC Symbol;Acc:HGNC:3797]
2	CCN1	2.75974	0.508928	1.88925e-09	6.61655e-06	ENSG00000142871	cellular communication network factor 1 [Source:HGNC Symbol;Acc:HGNC:2654]
3	NR4A1	2.73184	0.510951	3.39531e-09	9.90923e-06	ENSG00000123358	nuclear receptor subfamily 4 group A member 1 [Source:HGNC Symbol;Acc:HGNC:7980]
4	EDN2	2.31127	0.61827	4.95131e-06	0.00394102	ENSG00000127129	endothelin 2 [Source:HGNC Symbol;Acc:HGNC:3177]
5	FOSL1	2.28762	0.7153	3.77035e-05	0.0156592	ENSG00000175592	FOS like 1, AP-1 transcription factor subunit [Source:HGNC Symbol;Acc:HGNC:13718]
6	CD69	2.2017	0.814067	0.000169855	0.0424904	ENSG00000110848	CD69 molecule [Source:HGNC Symbol;Acc:HGNC:1694]
7	NR4A3	2.18495	0.747861	6.11726e-05	0.0222386	ENSG00000119508	nuclear receptor subfamily 4 group A member 3 [Source:HGNC Symbol;Acc:HGNC:7982]
8	ATF3	2.15113	0.508538	7.71283e-07	0.00103892	ENSG00000162772	activating transcription factor 3 [Source:HGNC Symbol;Acc:HGNC:785]
9	FOS	2.0796	0.568207	7.42365e-06	0.00541648	ENSG00000170345	Fos proto-oncogene, AP-1 transcription factor subunit [Source:HGNC Symbol;Acc:HGNC:3796]
10	EGR1	1.92119	0.515432	5.88539e-06	0.00448083	ENSG00000120738	early growth response 1 [Source:HGNC Symbol;Acc:HGNC:3238]
11	NR4A2	1.82896	0.469932	3.42607e-06	0.00299969	ENSG00000153234	nuclear receptor subfamily 4 group A member 2 [Source:HGNC Symbol;Acc:HGNC:7981]
12	PTGS2	1.81977	0.673447	0.000149759	0.0397338	ENSG00000073756	prostaglandin-endoperoxide synthase 2 [Source:HGNC Symbol;Acc:HGNC:9605]
13	DUSP1	1.5886	0.38166	1.06325e-06	0.00116366	ENSG00000120129	dual specificity phosphatase 1 [Source:HGNC Symbol;Acc:HGNC:3064]
14	HBEGF	1.46852	0.443717	2.60066e-05	0.0129893	ENSG00000113070	heparin binding EGF like growth factor [Source:HGNC Symbol;Acc:HGNC:3059]
15	EGR2	1.42942	0.34544	1.357e-06	0.00139779	ENSG00000122877	early growth response 2 [Source:HGNC Symbol;Acc:HGNC:3239]
16	CIART	1.38496	0.279323	2.95231e-08	6.46224e-05	ENSG00000159208	circadian associated repressor of transcription [Source:HGNC Symbol;Acc:HGNC:25200]
17	NR1D1	1.38332	0.236932	1.83802e-10	1.07285e-06	ENSG00000126368	nuclear receptor subfamily 1 group D member 1 [Source:HGNC Symbol;Acc:HGNC:7962]
18	ZFP36	1.26017	0.397846	6.14673e-05	0.0222386	ENSG00000128016	ZFP36 ring finger protein [Source:HGNC Symbol;Acc:HGNC:12862]
19	APOLD1	1.23113	0.373038	3.06961e-05	0.0131102	ENSG00000178878	apolipoprotein L domain containing 1 [Source:HGNC Symbol;Acc:HGNC:25268]
20	ARC	1.22659	0.461376	0.000186803	0.0454321	ENSG00000198576	activity regulated cytoskeleton associated protein [Source:HGNC Symbol;Acc:HGNC:648]
21	DUSP2	1.16321	0.342129	2.14371e-05	0.0117308	ENSG00000158050	dual specificity phosphatase 2 [Source:HGNC Symbol;Acc:HGNC:3068]
22	SNAI1	1.15147	0.379357	7.63721e-05	0.0257183	ENSG00000124216	snail family transcriptional repressor 1 [Source:HGNC Symbol;Acc:HGNC:11128]
23	KLF2	1.08363	0.244326	2.91171e-07	0.000463518	ENSG00000127528	Kruppel like factor 2 [Source:HGNC Symbol;Acc:HGNC:6347]
24	SIK1B	1.06463	0.335607	4.96142e-05	0.0193065	ENSG00000275993	salt inducible kinase 1B (putative) [Source:HGNC Symbol;Acc:HGNC:52389]
25	CSRNP1	1.05092	0.301255	1.62357e-05	0.00980357	ENSG00000144655	cysteine and serine rich nuclear protein 1 [Source:HGNC Symbol;Acc:HGNC:14300]
26	PER1	1.0205	0.29786	1.85683e-05	0.0104887	ENSG00000179094	period circadian regulator 1 [Source:HGNC Symbol;Acc:HGNC:8845]
	Diffentially expreseed genes at 4 hours over nsk, (-1 < log2FC >1; FDR < 0.05)
Number	Gene Symbol	log2Fold Change	lfcSE	pvalue	padj(FDR)	ESNG	Description
1	KRT6C	6.33568	1.15175	3.07056e-11	4.60361e-08	ENSG00000170465	keratin 6C [Source:HGNC Symbol;Acc:HGNC:20406]
2	CXCL8	6.22943	1.09442	3.01938e-10	2.26344e-07	ENSG00000169429	C-X-C motif chemokine ligand 8 [Source:HGNC Symbol;Acc:HGNC:6025]
3	TNIP3	5.89088	1.55934	2.18074e-07	5.13783e-05	ENSG00000050730	TNFAIP3 interacting protein 3 [Source:HGNC Symbol;Acc:HGNC:19315]
4	IL20	5.88408	1.22234	8.82787e-09	3.63973e-06	ENSG00000162891	interleukin 20 [Source:HGNC Symbol;Acc:HGNC:6002]
5	IL1B	5.51473	0.835855	6.96815e-13	2.29838e-09	ENSG00000125538	interleukin 1 beta [Source:HGNC Symbol;Acc:HGNC:5992]
6	CCL7	5.49917	1.50428	1.70379e-06	0.000206609	ENSG00000108688	C-C motif chemokine ligand 7 [Source:HGNC Symbol;Acc:HGNC:10634]
7	IL6	5.26636	0.886358	5.08236e-11	6.159e-08	ENSG00000136244	interleukin 6 [Source:HGNC Symbol;Acc:HGNC:6018]
8	CSF3	5.17975	1.3937	8.01579e-07	0.000132196	ENSG00000108342	colony stimulating factor 3 [Source:HGNC Symbol;Acc:HGNC:2438]
9	TREM1	5.08455	0.881071	2.71835e-10	2.13481e-07	ENSG00000124731	triggering receptor expressed on myeloid cells 1 [Source:HGNC Symbol;Acc:HGNC:17760]
10	ADAMTS4	5.07906	0.629961	1.85102e-17	3.0527e-13	ENSG00000158859	ADAM metallopeptidase with thrombospondin type 1 motif 4 [Source:HGNC Symbol;Acc:HGNC:220]
11	PTX3	4.88703	0.628237	3.22523e-16	2.65952e-12	ENSG00000163661	pentraxin 3 [Source:HGNC Symbol;Acc:HGNC:9692]
12	OSM	4.78394	0.803362	1.08999e-10	1.05742e-07	ENSG00000099985	oncostatin M [Source:HGNC Symbol;Acc:HGNC:8506]
13	APOBEC3A	4.65706	0.978809	3.7003e-08	1.27136e-05	ENSG00000128383	apolipoprotein B mRNA editing enzyme catalytic subunit 3A [Source:HGNC Symbol;Acc:HGNC:17343]
14	FCAR	4.37735	0.766791	5.82335e-10	3.72351e-07	ENSG00000186431	Fc fragment of IgA receptor [Source:HGNC Symbol;Acc:HGNC:3608]
15	FPR2	4.29968	1.07101	9.85951e-07	0.000150558	ENSG00000171049	formyl peptide receptor 2 [Source:HGNC Symbol;Acc:HGNC:3827]
16	MT1A	4.04429	0.774675	4.13627e-09	1.98556e-06	ENSG00000205362	metallothionein 1A [Source:HGNC Symbol;Acc:HGNC:7393]
17	CCL4	4.02705	0.91082	2.55512e-07	5.63184e-05	ENSG00000275302	C-C motif chemokine ligand 4 [Source:HGNC Symbol;Acc:HGNC:10630]
18	CD300E	4.02477	0.679797	1.21986e-10	1.11766e-07	ENSG00000186407	CD300e molecule [Source:HGNC Symbol;Acc:HGNC:28874]
19	CXCL1	3.94394	0.878981	2.21726e-07	5.15029e-05	ENSG00000163739	C-X-C motif chemokine ligand 1 [Source:HGNC Symbol;Acc:HGNC:4602]
20	CH25H	3.80926	0.675377	6.71667e-10	3.95612e-07	ENSG00000138135	cholesterol 25-hydroxylase [Source:HGNC Symbol;Acc:HGNC:1907]
21	FOSL1	3.76484	0.670807	6.09596e-10	3.72351e-07	ENSG00000175592	FOS like 1, AP-1 transcription factor subunit [Source:HGNC Symbol;Acc:HGNC:13718]
22	CEACAM3	3.69223	0.929684	3.43015e-06	0.000351366	ENSG00000170956	CEA cell adhesion molecule 3 [Source:HGNC Symbol;Acc:HGNC:1815]
23	CD69	3.64325	0.741711	3.1301e-08	1.12221e-05	ENSG00000110848	CD69 molecule [Source:HGNC Symbol;Acc:HGNC:1694]
24	FPR1	3.55744	0.777234	1.12351e-07	2.98852e-05	ENSG00000171051	formyl peptide receptor 1 [Source:HGNC Symbol;Acc:HGNC:3826]
25	CCL8	3.55553	0.688552	8.32298e-09	3.54426e-06	ENSG00000108700	C-C motif chemokine ligand 8 [Source:HGNC Symbol;Acc:HGNC:10635]
26	PROK2	3.54317	1.05233	1.79376e-05	0.00109566	ENSG00000163421	prokineticin 2 [Source:HGNC Symbol;Acc:HGNC:18455]
27	FCN1	3.52653	0.659168	2.26042e-09	1.24263e-06	ENSG00000085265	ficolin 1 [Source:HGNC Symbol;Acc:HGNC:3623]
28	CLEC4E	3.47857	0.830482	1.10986e-06	0.000159164	ENSG00000166523	C-type lectin domain family 4 member E [Source:HGNC Symbol;Acc:HGNC:14555]
29	CD300LF	3.4498	0.847275	1.74875e-06	0.000208988	ENSG00000186074	CD300 molecule like family member f [Source:HGNC Symbol;Acc:HGNC:29883]
30	SOCS3	3.44444	0.588385	1.95097e-10	1.60877e-07	ENSG00000184557	suppressor of cytokine signaling 3 [Source:HGNC Symbol;Acc:HGNC:19391]
31	CCL2	3.43023	0.465326	5.21209e-15	2.86526e-11	ENSG00000108691	C-C motif chemokine ligand 2 [Source:HGNC Symbol;Acc:HGNC:10618]
32	BCL2A1	3.36863	0.554014	4.07603e-11	5.60182e-08	ENSG00000140379	BCL2 related protein A1 [Source:HGNC Symbol;Acc:HGNC:991]
33	SELE	3.32204	0.534245	1.76692e-11	3.3385e-08	ENSG00000007908	selectin E [Source:HGNC Symbol;Acc:HGNC:10718]
34	FCGR1A	3.28741	0.615373	4.21385e-09	1.98556e-06	ENSG00000150337	Fc fragment of IgG receptor Ia [Source:HGNC Symbol;Acc:HGNC:3613]
35	S100A12	3.24947	1.05725	4.36095e-05	0.00193293	ENSG00000163221	S100 calcium binding protein A12 [Source:HGNC Symbol;Acc:HGNC:10489]
36	TNFAIP6	3.13329	0.697296	2.35036e-07	5.38363e-05	ENSG00000123610	TNF alpha induced protein 6 [Source:HGNC Symbol;Acc:HGNC:11898]
37	MCEMP1	3.07609	1.5384	0.000949009	0.016254	ENSG00000183019	mast cell expressed membrane protein 1 [Source:HGNC Symbol;Acc:HGNC:27291]
38	SERPINA1	3.02322	0.583729	8.3814e-09	3.54426e-06	ENSG00000197249	serpin family A member 1 [Source:HGNC Symbol;Acc:HGNC:8941]
39	VNN3	2.99009	1.01166	9.36932e-05	0.00330875	ENSG00000093134	vanin 3 [Source:HGNC Symbol;Acc:HGNC:16431]
40	SH2D5	2.96792	0.914643	2.87945e-05	0.00149401	ENSG00000189410	SH2 domain containing 5 [Source:HGNC Symbol;Acc:HGNC:28819]
41	CD274	2.87207	0.479142	7.87462e-11	8.65788e-08	ENSG00000120217	CD274 molecule [Source:HGNC Symbol;Acc:HGNC:17635]
42	EPGN	2.86187	0.708563	1.32521e-06	0.000177686	ENSG00000182585	epithelial mitogen [Source:HGNC Symbol;Acc:HGNC:17470]
43	MEFV	2.81395	0.678488	1.3136e-06	0.000177686	ENSG00000103313	MEFV innate immuity regulator, pyrin [Source:HGNC Symbol;Acc:HGNC:6998]
44	CMTM2	2.7956	0.865479	3.78848e-05	0.00175999	ENSG00000140932	CKLF like MARVEL transmembrane domain containing 2 [Source:HGNC Symbol;Acc:HGNC:19173]
45	RGS16	2.7762	0.458426	5.22835e-11	6.159e-08	ENSG00000143333	regulator of G protein signaling 16 [Source:HGNC Symbol;Acc:HGNC:9997]
46	LILRA5	2.76422	0.790737	1.62982e-05	0.00101815	ENSG00000187116	leukocyte immunoglobulin like receptor A5 [Source:HGNC Symbol;Acc:HGNC:16309]
47	FFAR2	2.74008	0.456464	9.44504e-11	9.73548e-08	ENSG00000126262	free fatty acid receptor 2 [Source:HGNC Symbol;Acc:HGNC:4501]
48	CSF3R	2.70575	0.638772	7.34992e-07	0.000126266	ENSG00000119535	colony stimulating factor 3 receptor [Source:HGNC Symbol;Acc:HGNC:2439]
49	CXCL2	2.65253	0.790875	2.13186e-05	0.00119995	ENSG00000081041	C-X-C motif chemokine ligand 2 [Source:HGNC Symbol;Acc:HGNC:4603]
50	MMP3	2.64761	0.702387	5.17091e-06	0.000458487	ENSG00000149968	matrix metallopeptidase 3 [Source:HGNC Symbol;Acc:HGNC:7173]
51	ADGRG3	2.64134	0.536297	3.33327e-08	1.16962e-05	ENSG00000182885	adhesion G protein-coupled receptor G3 [Source:HGNC Symbol;Acc:HGNC:13728]
52	ICAM1	2.5628	0.407605	1.24989e-11	2.94474e-08	ENSG00000090339	intercellular adhesion molecule 1 [Source:HGNC Symbol;Acc:HGNC:5344]
53	SRGN	2.45483	0.509392	5.71469e-08	1.71357e-05	ENSG00000122862	serglycin [Source:HGNC Symbol;Acc:HGNC:9361]
54	SAMSN1	2.40446	0.471325	1.30995e-08	5.26918e-06	ENSG00000155307	SAM domain, SH3 domain and nuclear localization signals 1 [Source:HGNC Symbol;Acc:HGNC:10528]
55	TREML2	2.38831	0.768902	6.21754e-05	0.00250708	ENSG00000112195	triggering receptor expressed on myeloid cells like 2 [Source:HGNC Symbol;Acc:HGNC:21092]
56	VNN2	2.38227	0.594749	1.99927e-06	0.000227392	ENSG00000112303	vanin 2 [Source:HGNC Symbol;Acc:HGNC:12706]
57	SLAMF1	2.36407	0.552176	6.27241e-07	0.000111231	ENSG00000117090	signaling lymphocytic activation molecule family member 1 [Source:HGNC Symbol;Acc:HGNC:10903]
58	THBS1	2.34294	0.412455	5.77086e-10	3.72351e-07	ENSG00000137801	thrombospondin 1 [Source:HGNC Symbol;Acc:HGNC:11785]
59	S100A9	2.29159	0.746317	2.95128e-05	0.00149401	ENSG00000163220	S100 calcium binding protein A9 [Source:HGNC Symbol;Acc:HGNC:10499]
60	AQP2	2.22168	1.05382	0.000451228	0.00971496	ENSG00000167580	aquaporin 2 [Source:HGNC Symbol;Acc:HGNC:634]
61	ADAMTS8	2.21102	0.480511	1.69898e-07	4.37807e-05	ENSG00000134917	ADAM metallopeptidase with thrombospondin type 1 motif 8 [Source:HGNC Symbol;Acc:HGNC:224]
62	GREM1	2.18537	0.368951	1.36919e-10	1.18845e-07	ENSG00000166923	gremlin 1, DAN family BMP antagonist [Source:HGNC Symbol;Acc:HGNC:2001]
63	PLEK	2.1801	0.483067	2.56117e-07	5.63184e-05	ENSG00000115956	pleckstrin [Source:HGNC Symbol;Acc:HGNC:9070]
64	ITGAX	2.17448	0.478772	2.08098e-07	4.97384e-05	ENSG00000140678	integrin subunit alpha X [Source:HGNC Symbol;Acc:HGNC:6152]
65	BATF3	2.16334	0.525135	1.4629e-06	0.000187024	ENSG00000123685	basic leucine zipper ATF-like transcription factor 3 [Source:HGNC Symbol;Acc:HGNC:28915]
66	ADAMTS9	2.16211	0.418398	8.2987e-09	3.54426e-06	ENSG00000163638	ADAM metallopeptidase with thrombospondin type 1 motif 9 [Source:HGNC Symbol;Acc:HGNC:13202]
67	NLRP12	2.16142	0.643467	2.94914e-05	0.00149401	ENSG00000142405	NLR family pyrin domain containing 12 [Source:HGNC Symbol;Acc:HGNC:22938]
68	S100A8	2.15755	0.689693	2.85757e-05	0.00149401	ENSG00000143546	S100 calcium binding protein A8 [Source:HGNC Symbol;Acc:HGNC:10498]
69	CXCL3	2.15736	0.638811	1.98666e-05	0.00115872	ENSG00000163734	C-X-C motif chemokine ligand 3 [Source:HGNC Symbol;Acc:HGNC:4604]
70	SCIMP	2.15728	0.492922	4.82283e-07	9.24861e-05	ENSG00000161929	SLP adaptor and CSK interacting membrane protein [Source:HGNC Symbol;Acc:HGNC:33504]
71	SLC11A1	2.14301	0.520473	1.34549e-06	0.000178951	ENSG00000018280	solute carrier family 11 member 1 [Source:HGNC Symbol;Acc:HGNC:10907]
72	CCR1	2.13958	0.549823	3.58918e-06	0.000363146	ENSG00000163823	C-C motif chemokine receptor 1 [Source:HGNC Symbol;Acc:HGNC:1602]
73	SELL	2.12791	0.661049	4.24141e-05	0.00188715	ENSG00000188404	selectin L [Source:HGNC Symbol;Acc:HGNC:10720]
74	MMP13	2.12261	0.824112	0.000232749	0.00625162	ENSG00000137745	matrix metallopeptidase 13 [Source:HGNC Symbol;Acc:HGNC:7159]
75	NNMT	2.11846	0.422948	2.44806e-08	9.17577e-06	ENSG00000166741	nicotinamide N-methyltransferase [Source:HGNC Symbol;Acc:HGNC:7861]
76	LILRA2	2.09974	0.563364	6.01229e-06	0.00051296	ENSG00000239998	leukocyte immunoglobulin like receptor A2 [Source:HGNC Symbol;Acc:HGNC:6603]
77	GPR65	2.09184	0.505605	1.10697e-06	0.000159164	ENSG00000140030	G protein-coupled receptor 65 [Source:HGNC Symbol;Acc:HGNC:4517]
78	LILRA1	2.08158	0.635394	3.65979e-05	0.0017147	ENSG00000104974	leukocyte immunoglobulin like receptor A1 [Source:HGNC Symbol;Acc:HGNC:6602]
79	MT1M	2.05792	0.328813	1.82188e-11	3.3385e-08	ENSG00000205364	metallothionein 1M [Source:HGNC Symbol;Acc:HGNC:14296]
80	LILRB3	2.04696	0.454926	2.78323e-07	5.81025e-05	ENSG00000204577	leukocyte immunoglobulin like receptor B3 [Source:HGNC Symbol;Acc:HGNC:6607]
81	LYZ	2.03144	0.510799	2.58293e-06	0.000283984	ENSG00000090382	lysozyme [Source:HGNC Symbol;Acc:HGNC:6740]
82	PTGS2	2.02722	0.641862	4.96404e-05	0.00212093	ENSG00000073756	prostaglandin-endoperoxide synthase 2 [Source:HGNC Symbol;Acc:HGNC:9605]
83	CD300LB	1.99896	0.672721	9.77031e-05	0.00337521	ENSG00000178789	CD300 molecule like family member b [Source:HGNC Symbol;Acc:HGNC:30811]
84	HAS1	1.99018	0.471173	8.42469e-07	0.000134893	ENSG00000105509	hyaluronan synthase 1 [Source:HGNC Symbol;Acc:HGNC:4818]
85	NR4A3	1.88353	0.75927	0.000312535	0.00752457	ENSG00000119508	nuclear receptor subfamily 4 group A member 3 [Source:HGNC Symbol;Acc:HGNC:7982]
86	CLEC12A	1.88218	0.657271	0.000130732	0.00419462	ENSG00000172322	C-type lectin domain family 12 member A [Source:HGNC Symbol;Acc:HGNC:31713]
87	CXCR1	1.86154	0.538815	1.71822e-05	0.00105341	ENSG00000163464	C-X-C motif chemokine receptor 1 [Source:HGNC Symbol;Acc:HGNC:6026]
88	SOD2	1.83716	0.405548	2.42876e-07	5.487e-05	ENSG00000112096	superoxide dismutase 2 [Source:HGNC Symbol;Acc:HGNC:11180]
89	IL1RL1	1.83257	0.603215	7.88313e-05	0.00290885	ENSG00000115602	interleukin 1 receptor like 1 [Source:HGNC Symbol;Acc:HGNC:5998]
90	LILRB1	1.83255	0.531703	2.04352e-05	0.00117428	ENSG00000104972	leukocyte immunoglobulin like receptor B1 [Source:HGNC Symbol;Acc:HGNC:6605]
91	NAMPT	1.82523	0.338241	2.82674e-09	1.50382e-06	ENSG00000105835	nicotinamide phosphoribosyltransferase [Source:HGNC Symbol;Acc:HGNC:30092]
92	CXCL5	1.81266	0.674646	0.00023679	0.006319	ENSG00000163735	C-X-C motif chemokine ligand 5 [Source:HGNC Symbol;Acc:HGNC:10642]
93	BATF	1.81188	0.39593	2.02597e-07	4.97384e-05	ENSG00000156127	basic leucine zipper ATF-like transcription factor [Source:HGNC Symbol;Acc:HGNC:958]
94	RND1	1.80983	0.49849	9.43403e-06	0.000688434	ENSG00000172602	Rho family GTPase 1 [Source:HGNC Symbol;Acc:HGNC:18314]
95	SLC26A4	1.79458	0.593797	6.92737e-05	0.00270726	ENSG00000091137	solute carrier family 26 member 4 [Source:HGNC Symbol;Acc:HGNC:8818]
96	SLC2A3	1.78789	0.428429	1.17004e-06	0.000166348	ENSG00000059804	solute carrier family 2 member 3 [Source:HGNC Symbol;Acc:HGNC:11007]
97	CD300C	1.76831	0.563231	6.01618e-05	0.00244985	ENSG00000167850	CD300c molecule [Source:HGNC Symbol;Acc:HGNC:19320]
98	HK3	1.75971	0.658867	0.000214634	0.0059193	ENSG00000160883	hexokinase 3 [Source:HGNC Symbol;Acc:HGNC:4925]
99	ADAMTS1	1.74979	0.393867	3.65475e-07	7.17548e-05	ENSG00000154734	ADAM metallopeptidase with thrombospondin type 1 motif 1 [Source:HGNC Symbol;Acc:HGNC:217]
100	SERPINE1	1.73104	0.535501	3.83202e-05	0.00176633	ENSG00000106366	serpin family E member 1 [Source:HGNC Symbol;Acc:HGNC:8583]
101	HEPHL1	1.72302	0.929194	0.00102966	0.0170837	ENSG00000181333	hephaestin like 1 [Source:HGNC Symbol;Acc:HGNC:30477]
102	CYP27B1	1.72082	0.505629	2.02999e-05	0.00117058	ENSG00000111012	cytochrome P450 family 27 subfamily B member 1 [Source:HGNC Symbol;Acc:HGNC:2606]
103	C5AR1	1.71053	0.486022	1.59886e-05	0.00100643	ENSG00000197405	complement C5a receptor 1 [Source:HGNC Symbol;Acc:HGNC:1338]
104	STEAP4	1.7036	0.352929	5.66495e-08	1.71357e-05	ENSG00000127954	STEAP4 metalloreductase [Source:HGNC Symbol;Acc:HGNC:21923]
105	NLRP3	1.70179	0.563401	7.78463e-05	0.00290008	ENSG00000162711	NLR family pyrin domain containing 3 [Source:HGNC Symbol;Acc:HGNC:16400]
106	AREG	1.69469	0.414952	1.83294e-06	0.00021592	ENSG00000109321	amphiregulin [Source:HGNC Symbol;Acc:HGNC:651]
107	NOS3	1.68305	0.311036	3.04312e-09	1.56835e-06	ENSG00000164867	nitric oxide synthase 3 [Source:HGNC Symbol;Acc:HGNC:7876]
108	BCL3	1.67972	0.255108	2.55167e-12	7.0137e-09	ENSG00000069399	BCL3 transcription coactivator [Source:HGNC Symbol;Acc:HGNC:998]
109	LCP2	1.67752	0.359798	1.4136e-07	3.70049e-05	ENSG00000043462	lymphocyte cytosolic protein 2 [Source:HGNC Symbol;Acc:HGNC:6529]
110	CLEC4A	1.67451	0.433031	3.23765e-06	0.000335819	ENSG00000111729	C-type lectin domain family 4 member A [Source:HGNC Symbol;Acc:HGNC:13257]
111	IRF1	1.66624	0.29375	5.80152e-10	3.72351e-07	ENSG00000125347	interferon regulatory factor 1 [Source:HGNC Symbol;Acc:HGNC:6116]
112	ZFP36	1.6572	0.378987	4.98842e-07	9.34875e-05	ENSG00000128016	ZFP36 ring finger protein [Source:HGNC Symbol;Acc:HGNC:12862]
113	TLR2	1.63389	0.366023	2.98682e-07	6.00716e-05	ENSG00000137462	toll like receptor 2 [Source:HGNC Symbol;Acc:HGNC:11848]
114	MGAM	1.63193	0.671635	0.000438958	0.00960118	ENSG00000257335	maltase-glucoamylase [Source:HGNC Symbol;Acc:HGNC:7043]
115	CTSL	1.61521	0.421046	4.74931e-06	0.000443418	ENSG00000135047	cathepsin L [Source:HGNC Symbol;Acc:HGNC:2537]
116	IGSF6	1.61402	0.41596	4.00026e-06	0.000390333	ENSG00000140749	immunoglobulin superfamily member 6 [Source:HGNC Symbol;Acc:HGNC:5953]
117	SECTM1	1.61053	0.360112	2.89286e-07	5.89001e-05	ENSG00000141574	secreted and transmembrane 1 [Source:HGNC Symbol;Acc:HGNC:10707]
118	GPR4	1.60646	0.41971	4.89938e-06	0.000444673	ENSG00000177464	G protein-coupled receptor 4 [Source:HGNC Symbol;Acc:HGNC:4497]
119	C2CD4A	1.60478	0.4895	3.28563e-05	0.0016127	ENSG00000198535	C2 calcium dependent domain containing 4A [Source:HGNC Symbol;Acc:HGNC:33627]
120	SLC39A14	1.60116	0.297765	3.3821e-09	1.69023e-06	ENSG00000104635	solute carrier family 39 member 14 [Source:HGNC Symbol;Acc:HGNC:20858]
121	KRT16	1.59459	0.607779	0.000224573	0.00612175	ENSG00000186832	keratin 16 [Source:HGNC Symbol;Acc:HGNC:6423]
122	PLAC8	1.5885	0.626276	0.000313016	0.00752517	ENSG00000145287	placenta associated 8 [Source:HGNC Symbol;Acc:HGNC:19254]
123	GPR183	1.58687	0.539377	0.000102409	0.00349673	ENSG00000169508	G protein-coupled receptor 183 [Source:HGNC Symbol;Acc:HGNC:3128]
124	NABP1	1.56073	0.324888	6.70848e-08	1.90752e-05	ENSG00000173559	nucleic acid binding protein 1 [Source:HGNC Symbol;Acc:HGNC:26232]
125	TNFRSF6B	1.55002	0.367852	9.97417e-07	0.000150912	ENSG00000243509	TNF receptor superfamily member 6b [Source:HGNC Symbol;Acc:HGNC:11921]
126	FGR	1.53742	0.373391	1.51808e-06	0.000189533	ENSG00000000938	FGR proto-oncogene, Src family tyrosine kinase [Source:HGNC Symbol;Acc:HGNC:3697]
127	TNFRSF10C	1.53648	0.844488	0.00143793	0.0214324	ENSG00000173535	TNF receptor superfamily member 10c [Source:HGNC Symbol;Acc:HGNC:11906]
128	CCN1	1.53127	0.550246	0.000176635	0.00520059	ENSG00000142871	cellular communication network factor 1 [Source:HGNC Symbol;Acc:HGNC:2654]
129	S1PR4	1.5185	0.450488	2.74589e-05	0.00145612	ENSG00000125910	sphingosine-1-phosphate receptor 4 [Source:HGNC Symbol;Acc:HGNC:3170]
130	KRT6A	1.47213	0.716501	0.000822642	0.0146988	ENSG00000205420	keratin 6A [Source:HGNC Symbol;Acc:HGNC:6443]
131	MT2A	1.47205	0.258979	5.93744e-10	3.72351e-07	ENSG00000125148	metallothionein 2A [Source:HGNC Symbol;Acc:HGNC:7406]
132	NCF1	1.46242	0.434522	2.29569e-05	0.00127049	ENSG00000158517	neutrophil cytosolic factor 1 [Source:HGNC Symbol;Acc:HGNC:7660]
133	CCR2	1.44313	0.387088	7.14183e-06	0.000569	ENSG00000121807	C-C motif chemokine receptor 2 [Source:HGNC Symbol;Acc:HGNC:1603]
134	LILRA6	1.43595	0.540263	0.000249426	0.00650875	ENSG00000244482	leukocyte immunoglobulin like receptor A6 [Source:HGNC Symbol;Acc:HGNC:15495]
135	PLAUR	1.42976	0.377222	5.20767e-06	0.000459278	ENSG00000011422	plasminogen activator, urokinase receptor [Source:HGNC Symbol;Acc:HGNC:9053]
136	LCN10	1.42428	0.513157	0.000174373	0.00518156	ENSG00000187922	lipocalin 10 [Source:HGNC Symbol;Acc:HGNC:20892]
137	MNDA	1.42142	0.357731	3.02167e-06	0.000321506	ENSG00000163563	myeloid cell nuclear differentiation antigen [Source:HGNC Symbol;Acc:HGNC:7183]
138	VCAM1	1.41877	0.421061	2.96229e-05	0.00149401	ENSG00000162692	vascular cell adhesion molecule 1 [Source:HGNC Symbol;Acc:HGNC:12663]
139	SERPINA3	1.41874	0.537697	0.000235157	0.00629578	ENSG00000196136	serpin family A member 3 [Source:HGNC Symbol;Acc:HGNC:16]
140	CCDC71L	1.4106	0.289372	4.31418e-08	1.42299e-05	ENSG00000253276	coiled-coil domain containing 71 like [Source:HGNC Symbol;Acc:HGNC:26685]
141	CISH	1.3996	0.383968	9.69451e-06	0.000701236	ENSG00000114737	cytokine inducible SH2 containing protein [Source:HGNC Symbol;Acc:HGNC:1984]
142	GPX2	1.39421	0.323755	6.77385e-07	0.000118845	ENSG00000176153	glutathione peroxidase 2 [Source:HGNC Symbol;Acc:HGNC:4554]
143	C19orf38	1.39039	0.638971	0.00076732	0.014014	ENSG00000214212	chromosome 19 open reading frame 38 [Source:HGNC Symbol;Acc:HGNC:34073]
144	ADAM8	1.37149	0.411072	3.35739e-05	0.00162585	ENSG00000151651	ADAM metallopeptidase domain 8 [Source:HGNC Symbol;Acc:HGNC:215]
145	LILRB2	1.35584	0.505506	0.000225821	0.0061456	ENSG00000131042	leukocyte immunoglobulin like receptor B2 [Source:HGNC Symbol;Acc:HGNC:6606]
146	CD1D	1.34506	0.466317	0.000140909	0.00440126	ENSG00000158473	CD1d molecule [Source:HGNC Symbol;Acc:HGNC:1637]
147	TNFRSF12A	1.3363	0.386034	1.9562e-05	0.00115469	ENSG00000006327	TNF receptor superfamily member 12A [Source:HGNC Symbol;Acc:HGNC:18152]
148	HCAR3	1.33279	0.429277	5.97617e-05	0.00244985	ENSG00000255398	hydroxycarboxylic acid receptor 3 [Source:HGNC Symbol;Acc:HGNC:16824]
149	RHOH	1.3275	0.481329	0.000198956	0.00559929	ENSG00000168421	ras homolog family member H [Source:HGNC Symbol;Acc:HGNC:686]
150	CD53	1.31813	0.42858	7.87635e-05	0.00290885	ENSG00000143119	CD53 molecule [Source:HGNC Symbol;Acc:HGNC:1686]
151	SOCS1	1.31603	0.369654	1.35504e-05	0.000897484	ENSG00000185338	suppressor of cytokine signaling 1 [Source:HGNC Symbol;Acc:HGNC:19383]
152	UAP1	1.30571	0.28558	2.62035e-07	5.68616e-05	ENSG00000117143	UDP-N-acetylglucosamine pyrophosphorylase 1 [Source:HGNC Symbol;Acc:HGNC:12457]
153	TNFRSF11B	1.29453	0.487196	0.000245715	0.00646304	ENSG00000164761	TNF receptor superfamily member 11b [Source:HGNC Symbol;Acc:HGNC:11909]
154	CCR3	1.28171	0.595185	0.000834577	0.0148798	ENSG00000183625	C-C motif chemokine receptor 3 [Source:HGNC Symbol;Acc:HGNC:1604]
155	SLC9B2	1.27031	0.255597	2.63105e-08	9.6425e-06	ENSG00000164038	solute carrier family 9 member B2 [Source:HGNC Symbol;Acc:HGNC:25143]
156	SIGLEC5	1.26489	0.723669	0.00170569	0.0240841	ENSG00000105501	sialic acid binding Ig like lectin 5 [Source:HGNC Symbol;Acc:HGNC:10874]
157	TMEM71	1.25973	0.382606	3.61819e-05	0.00170003	ENSG00000165071	transmembrane protein 71 [Source:HGNC Symbol;Acc:HGNC:26572]
158	SIGLEC10	1.24296	0.301046	1.37589e-06	0.000181034	ENSG00000142512	sialic acid binding Ig like lectin 10 [Source:HGNC Symbol;Acc:HGNC:15620]
159	PLSCR1	1.23312	0.29633	1.31947e-06	0.000177686	ENSG00000188313	phospholipid scramblase 1 [Source:HGNC Symbol;Acc:HGNC:9092]
160	CFP	1.23254	0.40379	8.00637e-05	0.00294078	ENSG00000126759	complement factor properdin [Source:HGNC Symbol;Acc:HGNC:8864]
161	C11orf96	1.23123	0.31607	3.77419e-06	0.000373019	ENSG00000187479	chromosome 11 open reading frame 96 [Source:HGNC Symbol;Acc:HGNC:38675]
162	HAS3	1.22681	0.475713	0.000296545	0.00731975	ENSG00000103044	hyaluronan synthase 3 [Source:HGNC Symbol;Acc:HGNC:4820]
163	CYTIP	1.22015	0.33601	1.21855e-05	0.000838927	ENSG00000115165	cytohesin 1 interacting protein [Source:HGNC Symbol;Acc:HGNC:9506]
164	CLEC7A	1.21563	0.395099	6.29748e-05	0.00252696	ENSG00000172243	C-type lectin domain containing 7A [Source:HGNC Symbol;Acc:HGNC:14558]
165	SERPINB1	1.21531	0.301526	2.25789e-06	0.000255049	ENSG00000021355	serpin family B member 1 [Source:HGNC Symbol;Acc:HGNC:3311]
166	CCL19	1.2152	0.362116	2.95324e-05	0.00149401	ENSG00000172724	C-C motif chemokine ligand 19 [Source:HGNC Symbol;Acc:HGNC:10617]
167	SIRPB1	1.21404	0.483461	0.000360693	0.0084019	ENSG00000101307	signal regulatory protein beta 1 [Source:HGNC Symbol;Acc:HGNC:15928]
168	FCGR2A	1.21136	0.461945	0.000277378	0.00700415	ENSG00000143226	Fc fragment of IgG receptor IIa [Source:HGNC Symbol;Acc:HGNC:3616]
169	CEBPD	1.21057	0.231837	8.07423e-09	3.54426e-06	ENSG00000221869	CCAAT enhancer binding protein delta [Source:HGNC Symbol;Acc:HGNC:1835]
170	NCOA7	1.20794	0.248129	5.0053e-08	1.61858e-05	ENSG00000111912	nuclear receptor coactivator 7 [Source:HGNC Symbol;Acc:HGNC:21081]
171	CR1	1.2058	0.561878	0.000856421	0.0151709	ENSG00000203710	complement C3b/C4b receptor 1 (Knops blood group) [Source:HGNC Symbol;Acc:HGNC:2334]
172	GADD45B	1.20297	0.234919	1.41705e-08	5.56427e-06	ENSG00000099860	growth arrest and DNA damage inducible beta [Source:HGNC Symbol;Acc:HGNC:4096]
173	HAS2	1.20105	0.349505	2.16678e-05	0.00121546	ENSG00000170961	hyaluronan synthase 2 [Source:HGNC Symbol;Acc:HGNC:4819]
174	HRH1	1.19506	0.278104	7.89181e-07	0.000131466	ENSG00000196639	histamine receptor H1 [Source:HGNC Symbol;Acc:HGNC:5182]
175	HPDL	1.19093	0.379429	4.9641e-05	0.00212093	ENSG00000186603	4-hydroxyphenylpyruvate dioxygenase like [Source:HGNC Symbol;Acc:HGNC:28242]
176	CSF2RB	1.18744	0.353061	2.83409e-05	0.00149401	ENSG00000100368	colony stimulating factor 2 receptor subunit beta [Source:HGNC Symbol;Acc:HGNC:2436]
177	CCR5	1.18469	0.444997	0.000247606	0.00649077	ENSG00000160791	C-C motif chemokine receptor 5 [Source:HGNC Symbol;Acc:HGNC:1606]
178	PIK3R5	1.17318	0.344205	2.38667e-05	0.00131203	ENSG00000141506	phosphoinositide-3-kinase regulatory subunit 5 [Source:HGNC Symbol;Acc:HGNC:30035]
179	SIGLEC9	1.15879	0.486687	0.000510336	0.0105602	ENSG00000129450	sialic acid binding Ig like lectin 9 [Source:HGNC Symbol;Acc:HGNC:10878]
180	AOAH	1.13614	0.520819	0.00078194	0.0141556	ENSG00000136250	acyloxyacyl hydrolase [Source:HGNC Symbol;Acc:HGNC:548]
181	GAPT	1.12913	0.359692	7.05544e-05	0.00273784	ENSG00000175857	GRB2 binding adaptor protein, transmembrane [Source:HGNC Symbol;Acc:HGNC:26588]
182	TARP	1.12824	0.658007	0.00195737	0.0265905	ENSG00000211689	T cell receptor gamma constant 1 [Source:HGNC Symbol;Acc:HGNC:12275]
183	APOL2	1.12344	0.243681	1.7882e-07	4.46834e-05	ENSG00000128335	apolipoprotein L2 [Source:HGNC Symbol;Acc:HGNC:619]
184	PNP	1.11954	0.248538	2.85854e-07	5.89001e-05	ENSG00000198805	purine nucleoside phosphorylase [Source:HGNC Symbol;Acc:HGNC:7892]
185	HCK	1.1177	0.322409	1.98178e-05	0.00115872	ENSG00000101336	HCK proto-oncogene, Src family tyrosine kinase [Source:HGNC Symbol;Acc:HGNC:4840]
186	ARID5A	1.11534	0.274719	1.99616e-06	0.000227392	ENSG00000196843	AT-rich interaction domain 5A [Source:HGNC Symbol;Acc:HGNC:17361]
187	GPR68	1.11342	0.294174	6.33579e-06	0.000522624	ENSG00000119714	G protein-coupled receptor 68 [Source:HGNC Symbol;Acc:HGNC:4519]
188	CEMIP2	1.11297	0.294489	6.13976e-06	0.00051383	ENSG00000135048	cell migration inducing hyaluronidase 2 [Source:HGNC Symbol;Acc:HGNC:11869]
189	PPP1R3C	1.10974	0.397536	0.000168896	0.00504607	ENSG00000119938	protein phosphatase 1 regulatory subunit 3C [Source:HGNC Symbol;Acc:HGNC:9293]
190	CRISPLD2	1.10207	0.285431	4.93423e-06	0.000444673	ENSG00000103196	cysteine rich secretory protein LCCL domain containing 2 [Source:HGNC Symbol;Acc:HGNC:25248]
191	METTL1	1.09646	0.230407	8.18553e-08	2.21305e-05	ENSG00000037897	methyltransferase like 1 [Source:HGNC Symbol;Acc:HGNC:7030]
192	CYP24A1	1.09607	0.550429	0.00118005	0.0188397	ENSG00000019186	cytochrome P450 family 24 subfamily A member 1 [Source:HGNC Symbol;Acc:HGNC:2602]
193	ISG20	1.08904	0.335574	4.56893e-05	0.00198815	ENSG00000172183	interferon stimulated exonuclease gene 20 [Source:HGNC Symbol;Acc:HGNC:6130]
194	ADAM19	1.08567	0.37744	0.00013283	0.00422087	ENSG00000135074	ADAM metallopeptidase domain 19 [Source:HGNC Symbol;Acc:HGNC:197]
195	BEND3	1.08499	0.261571	1.38311e-06	0.000181034	ENSG00000178409	BEN domain containing 3 [Source:HGNC Symbol;Acc:HGNC:23040]
196	RELB	1.07675	0.25611	1.02093e-06	0.000152258	ENSG00000104856	RELB proto-oncogene, NF-kB subunit [Source:HGNC Symbol;Acc:HGNC:9956]
197	PTGIR	1.06813	0.339018	6.01453e-05	0.00244985	ENSG00000160013	prostaglandin I2 receptor [Source:HGNC Symbol;Acc:HGNC:9602]
198	SLC20A1	1.06748	0.2791	5.04582e-06	0.000449815	ENSG00000144136	solute carrier family 20 member 1 [Source:HGNC Symbol;Acc:HGNC:10946]
199	RUBCNL	1.06546	0.282385	6.53265e-06	0.000533348	ENSG00000102445	rubicon like autophagy enhancer [Source:HGNC Symbol;Acc:HGNC:20420]
200	NKX3-1	1.06392	0.30436	1.96043e-05	0.00115469	ENSG00000167034	NK3 homeobox 1 [Source:HGNC Symbol;Acc:HGNC:7838]
201	DDX21	1.05987	0.231649	2.05531e-07	4.97384e-05	ENSG00000165732	DExD-box helicase 21 [Source:HGNC Symbol;Acc:HGNC:2744]
202	JAK3	1.05445	0.360096	0.000112308	0.00375698	ENSG00000105639	Janus kinase 3 [Source:HGNC Symbol;Acc:HGNC:6193]
203	GABRA3	1.04368	0.385698	0.000266009	0.00679104	ENSG00000011677	gamma-aminobutyric acid type A receptor subunit alpha3 [Source:HGNC Symbol;Acc:HGNC:4077]
204	CDKN1A	1.03885	0.232772	3.54383e-07	7.04155e-05	ENSG00000124762	cyclin dependent kinase inhibitor 1A [Source:HGNC Symbol;Acc:HGNC:1784]
205	IL4I1	1.02002	0.760234	0.0028564	0.0337933	ENSG00000104951	interleukin 4 induced 1 [Source:HGNC Symbol;Acc:HGNC:19094]
206	SBNO2	1.01907	0.224917	6.1446e-07	0.000110149	ENSG00000064932	strawberry notch homolog 2 [Source:HGNC Symbol;Acc:HGNC:29158]
207	C2CD4B	1.00426	0.356129	0.000165314	0.00494802	ENSG00000205502	C2 calcium dependent domain containing 4B [Source:HGNC Symbol;Acc:HGNC:33628]
208	CAPN14	1.00403	0.503152	0.00116708	0.0186869	ENSG00000214711	calpain 14 [Source:HGNC Symbol;Acc:HGNC:16664]
209	MYC	1.00307	0.249858	3.47229e-06	0.000353487	ENSG00000136997	MYC proto-oncogene, bHLH transcription factor [Source:HGNC Symbol;Acc:HGNC:7553]
210	IL4R	1.0015	0.266072	6.10201e-06	0.00051383	ENSG00000077238	interleukin 4 receptor [Source:HGNC Symbol;Acc:HGNC:6015]
211	BMP5	-1.52837	0.511871	0.000102142	0.00349485	ENSG00000112175	bone morphogenetic protein 5 [Source:HGNC Symbol;Acc:HGNC:1072]
	Diffentially expreseed genes at 48 hours over nsk, (-1 < log2FC >1; FDR < 0.05)
Number	Gene Symbol	log2Fold Change	lfcSE	pvalue	padj(FDR)	ESNG	Description
1	KRT6C	5.89772	1.19161	3.75558e-10	9.29894e-08	ENSG00000170465	keratin 6C [Source:HGNC Symbol;Acc:HGNC:20406]
2	DEFB4A	5.03327	1.44114	6.31227e-06	0.000223277	ENSG00000171711	defensin beta 4A [Source:HGNC Symbol;Acc:HGNC:2767]
3	GZMB	4.40015	0.751825	1.24756e-10	4.08197e-08	ENSG00000100453	granzyme B [Source:HGNC Symbol;Acc:HGNC:4709]
4	TCL1A	4.34574	1.5216	9.92622e-05	0.00208129	ENSG00000100721	TCL1 family AKT coactivator A [Source:HGNC Symbol;Acc:HGNC:11648]
5	CCL18	4.20712	0.643869	8.71262e-13	1.33359e-09	ENSG00000275385	C-C motif chemokine ligand 18 [Source:HGNC Symbol;Acc:HGNC:10616]
6	SLC5A5	4.13204	0.89301	1.66192e-07	1.13747e-05	ENSG00000105641	solute carrier family 5 member 5 [Source:HGNC Symbol;Acc:HGNC:11040]
7	SPRR2A	4.10026	0.911231	3.86377e-08	3.49754e-06	ENSG00000241794	small proline rich protein 2A [Source:HGNC Symbol;Acc:HGNC:11261]
8	CLC	3.8567	1.21563	1.42137e-05	0.000439113	ENSG00000105205	Charcot-Leyden crystal galectin [Source:HGNC Symbol;Acc:HGNC:2014]
9	SERPINB4	3.8476	1.80188	0.000250139	0.00423669	ENSG00000206073	serpin family B member 4 [Source:HGNC Symbol;Acc:HGNC:10570]
10	FCN1	3.83088	0.678422	1.07867e-10	3.7498e-08	ENSG00000085265	ficolin 1 [Source:HGNC Symbol;Acc:HGNC:3623]
11	TTC24	3.67114	0.803293	2.34683e-07	1.51393e-05	ENSG00000187862	tetratricopeptide repeat domain 24 [Source:HGNC Symbol;Acc:HGNC:32348]
12	CD300LF	3.59725	0.87058	6.3213e-07	3.39563e-05	ENSG00000186074	CD300 molecule like family member f [Source:HGNC Symbol;Acc:HGNC:29883]
13	CXCL10	3.55438	0.871087	7.53527e-07	3.9279e-05	ENSG00000169245	C-X-C motif chemokine ligand 10 [Source:HGNC Symbol;Acc:HGNC:10637]
14	SHD	3.45696	1.43406	0.000171933	0.00312617	ENSG00000105251	Src homology 2 domain containing transforming protein D [Source:HGNC Symbol;Acc:HGNC:30633]
15	CLEC4G	3.27804	0.595907	6.08778e-10	1.36412e-07	ENSG00000182566	C-type lectin domain family 4 member G [Source:HGNC Symbol;Acc:HGNC:24591]
16	CLEC4C	3.26835	0.826962	3.29776e-06	0.000126896	ENSG00000198178	C-type lectin domain family 4 member C [Source:HGNC Symbol;Acc:HGNC:13258]
17	S100A7	3.25702	0.691654	2.40162e-08	2.40691e-06	ENSG00000143556	S100 calcium binding protein A7 [Source:HGNC Symbol;Acc:HGNC:10497]
18	RUFY4	3.24622	0.645988	1.72252e-08	1.84726e-06	ENSG00000188282	RUN and FYVE domain containing 4 [Source:HGNC Symbol;Acc:HGNC:24804]
19	SLC4A10	3.22801	0.999178	1.66034e-05	0.000497576	ENSG00000144290	solute carrier family 4 member 10 [Source:HGNC Symbol;Acc:HGNC:13811]
20	PCSK1	3.21877	0.833513	3.78365e-06	0.000142837	ENSG00000175426	proprotein convertase subtilisin/kexin type 1 [Source:HGNC Symbol;Acc:HGNC:8743]
21	SLC12A3	3.17701	1.11345	0.000149656	0.00284076	ENSG00000070915	solute carrier family 12 member 3 [Source:HGNC Symbol;Acc:HGNC:10912]
22	CCL19	3.16784	0.337627	2.21065e-22	3.72208e-18	ENSG00000172724	C-C motif chemokine ligand 19 [Source:HGNC Symbol;Acc:HGNC:10617]
23	S100A9	3.09246	0.68823	1.63074e-07	1.12068e-05	ENSG00000163220	S100 calcium binding protein A9 [Source:HGNC Symbol;Acc:HGNC:10499]
24	S100A8	3.08637	0.639477	3.20939e-08	3.05291e-06	ENSG00000143546	S100 calcium binding protein A8 [Source:HGNC Symbol;Acc:HGNC:10498]
25	CCR7	3.06423	0.465658	1.02197e-12	1.4339e-09	ENSG00000126353	C-C motif chemokine receptor 7 [Source:HGNC Symbol;Acc:HGNC:1608]
26	CCL17	3.0377	0.767939	1.69671e-06	7.65655e-05	ENSG00000102970	C-C motif chemokine ligand 17 [Source:HGNC Symbol;Acc:HGNC:10615]
27	CTLA4	3.00105	0.575987	6.56727e-09	9.37061e-07	ENSG00000163599	cytotoxic T-lymphocyte associated protein 4 [Source:HGNC Symbol;Acc:HGNC:2505]
28	SCIMP	2.96365	0.482579	2.37128e-11	1.14072e-08	ENSG00000161929	SLP adaptor and CSK interacting membrane protein [Source:HGNC Symbol;Acc:HGNC:33504]
29	S100A7A	2.95042	1.01781	5.04317e-05	0.00120442	ENSG00000184330	S100 calcium binding protein A7A [Source:HGNC Symbol;Acc:HGNC:21657]
30	CLEC12A	2.94876	0.619553	5.28143e-08	4.63143e-06	ENSG00000172322	C-type lectin domain family 12 member A [Source:HGNC Symbol;Acc:HGNC:31713]
31	SERPINA1	2.89406	0.597086	2.85576e-08	2.77933e-06	ENSG00000197249	serpin family A member 1 [Source:HGNC Symbol;Acc:HGNC:8941]
32	LYZ	2.89273	0.495044	2.0644e-10	5.89124e-08	ENSG00000090382	lysozyme [Source:HGNC Symbol;Acc:HGNC:6740]
33	MS4A1	2.87398	0.764913	3.64897e-06	0.000138686	ENSG00000156738	membrane spanning 4-domains A1 [Source:HGNC Symbol;Acc:HGNC:7315]
34	MS4A3	2.86885	0.898649	4.98862e-05	0.00119479	ENSG00000149516	membrane spanning 4-domains A3 [Source:HGNC Symbol;Acc:HGNC:7317]
35	BLK	2.86766	1.00229	9.66901e-05	0.00204262	ENSG00000136573	BLK proto-oncogene, Src family tyrosine kinase [Source:HGNC Symbol;Acc:HGNC:1057]
36	CR1	2.85675	0.496157	1.09129e-10	3.7498e-08	ENSG00000203710	complement C3b/C4b receptor 1 (Knops blood group) [Source:HGNC Symbol;Acc:HGNC:2334]
37	TNFSF11	2.84934	0.832557	1.88284e-05	0.000549826	ENSG00000120659	TNF superfamily member 11 [Source:HGNC Symbol;Acc:HGNC:11926]
38	FPR1	2.83953	0.846751	7.52546e-06	0.000260011	ENSG00000171051	formyl peptide receptor 1 [Source:HGNC Symbol;Acc:HGNC:3826]
39	HEPHL1	2.82216	0.768067	7.72116e-06	0.000265309	ENSG00000181333	hephaestin like 1 [Source:HGNC Symbol;Acc:HGNC:30477]
40	CD7	2.77347	0.493272	6.16086e-10	1.36412e-07	ENSG00000173762	CD7 molecule [Source:HGNC Symbol;Acc:HGNC:1695]
41	LILRB1	2.76134	0.508669	2.12476e-09	3.54204e-07	ENSG00000104972	leukocyte immunoglobulin like receptor B1 [Source:HGNC Symbol;Acc:HGNC:6605]
42	CD300E	2.75107	0.709504	3.20871e-06	0.000124196	ENSG00000186407	CD300e molecule [Source:HGNC Symbol;Acc:HGNC:28874]
43	IL7R	2.74583	0.435477	8.94679e-12	5.7275e-09	ENSG00000168685	interleukin 7 receptor [Source:HGNC Symbol;Acc:HGNC:6024]
44	ALOX15	2.71033	0.47522	3.49072e-10	8.79008e-08	ENSG00000161905	arachidonate 15-lipoxygenase [Source:HGNC Symbol;Acc:HGNC:433]
45	CD300LB	2.6691	0.648004	1.06367e-06	5.19102e-05	ENSG00000178789	CD300 molecule like family member b [Source:HGNC Symbol;Acc:HGNC:30811]
46	NTRK1	2.65912	0.936752	0.000107035	0.00219775	ENSG00000198400	neurotrophic receptor tyrosine kinase 1 [Source:HGNC Symbol;Acc:HGNC:8031]
47	PLAC8	2.65592	0.561597	9.50679e-08	7.34247e-06	ENSG00000145287	placenta associated 8 [Source:HGNC Symbol;Acc:HGNC:19254]
48	SELL	2.64312	0.659092	1.13491e-06	5.49093e-05	ENSG00000188404	selectin L [Source:HGNC Symbol;Acc:HGNC:10720]
49	HPCAL4	2.62667	0.958815	0.000181283	0.00325749	ENSG00000116983	hippocalcin like 4 [Source:HGNC Symbol;Acc:HGNC:18212]
50	CD69	2.61368	0.78276	2.2503e-05	0.000641088	ENSG00000110848	CD69 molecule [Source:HGNC Symbol;Acc:HGNC:1694]
51	CD1D	2.59485	0.423299	4.20216e-11	1.72565e-08	ENSG00000158473	CD1d molecule [Source:HGNC Symbol;Acc:HGNC:1637]
52	HK3	2.58761	0.620018	8.52244e-07	4.33511e-05	ENSG00000160883	hexokinase 3 [Source:HGNC Symbol;Acc:HGNC:4925]
53	SIGLEC7	2.58376	0.774811	2.93099e-05	0.000794672	ENSG00000168995	sialic acid binding Ig like lectin 7 [Source:HGNC Symbol;Acc:HGNC:10876]
54	CD300C	2.58037	0.535373	5.00596e-08	4.43607e-06	ENSG00000167850	CD300c molecule [Source:HGNC Symbol;Acc:HGNC:19320]
55	FCGR1A	2.57336	0.645586	1.75516e-06	7.83861e-05	ENSG00000150337	Fc fragment of IgG receptor Ia [Source:HGNC Symbol;Acc:HGNC:3613]
56	PTPRCAP	2.57172	0.503601	1.0067e-08	1.2107e-06	ENSG00000213402	protein tyrosine phosphatase receptor type C associated protein [Source:HGNC Symbol;Acc:HGNC:9667]
57	P2RY8	2.57044	0.401976	6.48393e-12	4.80717e-09	ENSG00000182162	P2Y receptor family member 8 [Source:HGNC Symbol;Acc:HGNC:15524]
58	P2RY8-2	2.57044	0.401976	6.48393e-12	4.80717e-09
59	SPIB	2.56717	0.567732	2.32778e-07	1.50742e-05	ENSG00000269404	Spi-B transcription factor [Source:HGNC Symbol;Acc:HGNC:11242]
60	CLEC10A	2.54403	0.309919	1.09303e-17	9.20169e-14	ENSG00000132514	C-type lectin domain containing 10A [Source:HGNC Symbol;Acc:HGNC:16916]
61	PI3	2.53631	0.436039	2.33946e-10	6.45731e-08	ENSG00000124102	peptidase inhibitor 3 [Source:HGNC Symbol;Acc:HGNC:8947]
62	ICOS	2.53308	0.607796	1.01739e-06	5.02342e-05	ENSG00000163600	inducible T cell costimulator [Source:HGNC Symbol;Acc:HGNC:5351]
63	IL4I1	2.53001	0.546349	1.48971e-07	1.03646e-05	ENSG00000104951	interleukin 4 induced 1 [Source:HGNC Symbol;Acc:HGNC:19094]
64	KLRC1	2.51807	1.08042	0.000551082	0.00797128	ENSG00000134545	killer cell lectin like receptor C1 [Source:HGNC Symbol;Acc:HGNC:6374]
65	IL2RA	2.50869	0.493029	1.66052e-08	1.81148e-06	ENSG00000134460	interleukin 2 receptor subunit alpha [Source:HGNC Symbol;Acc:HGNC:6008]
66	ADGRE1	2.50523	0.950175	0.000121834	0.002419	ENSG00000174837	adhesion G protein-coupled receptor E1 [Source:HGNC Symbol;Acc:HGNC:3336]
67	CXCL9	2.47619	0.735154	1.45079e-05	0.000446248	ENSG00000138755	C-X-C motif chemokine ligand 9 [Source:HGNC Symbol;Acc:HGNC:7098]
68	GNLY	2.47405	0.582229	4.88951e-07	2.75334e-05	ENSG00000115523	granulysin [Source:HGNC Symbol;Acc:HGNC:4414]
69	FCRL3	2.4736	0.952914	0.000131612	0.00257072	ENSG00000160856	Fc receptor like 3 [Source:HGNC Symbol;Acc:HGNC:18506]
70	CHI3L2	2.46996	0.538344	1.11666e-07	8.30521e-06	ENSG00000064886	chitinase 3 like 2 [Source:HGNC Symbol;Acc:HGNC:1933]
71	AOAH	2.46624	0.449703	1.74413e-09	3.02741e-07	ENSG00000136250	acyloxyacyl hydrolase [Source:HGNC Symbol;Acc:HGNC:548]
72	S1PR4	2.46395	0.428856	2.73597e-10	7.42992e-08	ENSG00000125910	sphingosine-1-phosphate receptor 4 [Source:HGNC Symbol;Acc:HGNC:3170]
73	TLR8	2.45161	0.444985	1.56266e-09	2.79899e-07	ENSG00000101916	toll like receptor 8 [Source:HGNC Symbol;Acc:HGNC:15632]
74	CXCL11	2.44297	1.26473	0.000501409	0.00740929	ENSG00000169248	C-X-C motif chemokine ligand 11 [Source:HGNC Symbol;Acc:HGNC:10638]
75	CFP	2.41366	0.374882	4.21205e-12	3.54591e-09	ENSG00000126759	complement factor properdin [Source:HGNC Symbol;Acc:HGNC:8864]
76	LILRA4	2.41079	0.869649	0.000121526	0.00241837	ENSG00000239961	leukocyte immunoglobulin like receptor A4 [Source:HGNC Symbol;Acc:HGNC:15503]
77	GPR183	2.39394	0.509996	8.35589e-08	6.60507e-06	ENSG00000169508	G protein-coupled receptor 183 [Source:HGNC Symbol;Acc:HGNC:3128]
78	FCER2	2.38812	0.593346	1.6931e-06	7.65655e-05	ENSG00000104921	Fc fragment of IgE receptor II [Source:HGNC Symbol;Acc:HGNC:3612]
79	COL6A6	2.38519	0.479125	2.09718e-08	2.19318e-06	ENSG00000206384	collagen type VI alpha 6 chain [Source:HGNC Symbol;Acc:HGNC:27023]
80	DEFB103A	2.38122	0.635362	4.96033e-06	0.000180383	ENSG00000176797	defensin beta 103A [Source:HGNC Symbol;Acc:HGNC:15967]
81	LILRB2	2.37931	0.464895	1.39476e-08	1.58673e-06	ENSG00000131042	leukocyte immunoglobulin like receptor B2 [Source:HGNC Symbol;Acc:HGNC:6606]
82	CLEC4E	2.33886	0.901327	0.000290333	0.00480662	ENSG00000166523	C-type lectin domain family 4 member E [Source:HGNC Symbol;Acc:HGNC:14555]
83	RGS1	2.33406	0.55489	4.28797e-07	2.49815e-05	ENSG00000090104	regulator of G protein signaling 1 [Source:HGNC Symbol;Acc:HGNC:9991]
84	LTB	2.31394	0.367958	1.32593e-11	7.20151e-09	ENSG00000227507	lymphotoxin beta [Source:HGNC Symbol;Acc:HGNC:6711]
85	SELE	2.30658	0.552627	9.4572e-07	4.72495e-05	ENSG00000007908	selectin E [Source:HGNC Symbol;Acc:HGNC:10718]
86	NLRC4	2.27968	0.647459	1.40202e-05	0.000435531	ENSG00000091106	NLR family CARD domain containing 4 [Source:HGNC Symbol;Acc:HGNC:16412]
87	KRT16	2.24864	0.567922	2.17676e-06	9.3085e-05	ENSG00000186832	keratin 16 [Source:HGNC Symbol;Acc:HGNC:6423]
88	SPRR2B	2.20759	0.668938	2.08295e-05	0.000600523	ENSG00000196805	small proline rich protein 2B [Source:HGNC Symbol;Acc:HGNC:11262]
89	NIBAN3	2.20752	0.513674	6.88435e-07	3.62224e-05	ENSG00000167483	niban apoptosis regulator 3 [Source:HGNC Symbol;Acc:HGNC:24130]
90	ERMN	2.20323	0.452135	3.67605e-08	3.38217e-06	ENSG00000136541	ermin [Source:HGNC Symbol;Acc:HGNC:29208]
91	CD28	2.17962	0.397483	1.28714e-09	2.5496e-07	ENSG00000178562	CD28 molecule [Source:HGNC Symbol;Acc:HGNC:1653]
92	SASH3	2.16933	0.382998	5.77506e-10	1.33198e-07	ENSG00000122122	SAM and SH3 domain containing 3 [Source:HGNC Symbol;Acc:HGNC:15975]
93	CCL13	2.16694	0.376655	3.49786e-10	8.79008e-08	ENSG00000181374	C-C motif chemokine ligand 13 [Source:HGNC Symbol;Acc:HGNC:10611]
94	PLD4	2.16528	0.307226	6.8114e-14	2.29367e-10	ENSG00000166428	phospholipase D family member 4 [Source:HGNC Symbol;Acc:HGNC:23792]
95	KLRB1	2.14076	0.452115	7.20807e-08	5.87424e-06	ENSG00000111796	killer cell lectin like receptor B1 [Source:HGNC Symbol;Acc:HGNC:6373]
96	CD3D	2.13568	0.361543	1.63988e-10	5.11309e-08	ENSG00000167286	CD3d molecule [Source:HGNC Symbol;Acc:HGNC:1673]
97	LILRB4	2.13189	0.595109	9.07551e-06	0.000306221	ENSG00000186818	leukocyte immunoglobulin like receptor B4 [Source:HGNC Symbol;Acc:HGNC:6608]
98	CD2	2.12341	0.324154	2.72578e-12	2.86837e-09	ENSG00000116824	CD2 molecule [Source:HGNC Symbol;Acc:HGNC:1639]
99	CCR5	2.12255	0.406495	7.98542e-09	1.06707e-06	ENSG00000160791	C-C motif chemokine receptor 5 [Source:HGNC Symbol;Acc:HGNC:1606]
100	LILRA1	2.11168	0.656286	2.66001e-05	0.000734207	ENSG00000104974	leukocyte immunoglobulin like receptor A1 [Source:HGNC Symbol;Acc:HGNC:6602]
101	JAML	2.1109	0.322711	2.53037e-12	2.86144e-09	ENSG00000160593	junction adhesion molecule like [Source:HGNC Symbol;Acc:HGNC:19084]
102	SLAMF8	2.10392	0.302489	1.66537e-13	4.67329e-10	ENSG00000158714	SLAM family member 8 [Source:HGNC Symbol;Acc:HGNC:21391]
103	MEFV	2.10036	0.730754	9.78934e-05	0.00206108	ENSG00000103313	MEFV innate immuity regulator, pyrin [Source:HGNC Symbol;Acc:HGNC:6998]
104	ITGAX	2.09886	0.480322	3.9779e-07	2.32555e-05	ENSG00000140678	integrin subunit alpha X [Source:HGNC Symbol;Acc:HGNC:6152]
105	SERPINE1	2.09108	0.517168	1.97368e-06	8.6314e-05	ENSG00000106366	serpin family E member 1 [Source:HGNC Symbol;Acc:HGNC:8583]
106	LGALS2	2.08132	0.437366	7.25688e-08	5.87424e-06	ENSG00000100079	galectin 2 [Source:HGNC Symbol;Acc:HGNC:6562]
107	CEACAM4	2.06248	0.764805	0.000202418	0.00357244	ENSG00000105352	CEA cell adhesion molecule 4 [Source:HGNC Symbol;Acc:HGNC:1816]
108	CCR2	2.05997	0.371939	1.34822e-09	2.61497e-07	ENSG00000121807	C-C motif chemokine receptor 2 [Source:HGNC Symbol;Acc:HGNC:1603]
109	SIT1	2.0278	0.381775	4.83334e-09	7.1385e-07	ENSG00000137078	signaling threshold regulating transmembrane adaptor 1 [Source:HGNC Symbol;Acc:HGNC:17710]
110	CLEC7A	2.02046	0.372062	1.55698e-09	2.79899e-07	ENSG00000172243	C-type lectin domain containing 7A [Source:HGNC Symbol;Acc:HGNC:14558]
111	CD48	2.00632	0.317674	1.03219e-11	6.20679e-09	ENSG00000117091	CD48 molecule [Source:HGNC Symbol;Acc:HGNC:1683]
112	CD5	2.00355	0.360134	1.19134e-09	2.44617e-07	ENSG00000110448	CD5 molecule [Source:HGNC Symbol;Acc:HGNC:1685]
113	CD163	2.00307	0.449161	2.93849e-07	1.81228e-05	ENSG00000177575	CD163 molecule [Source:HGNC Symbol;Acc:HGNC:1631]
114	TIMP1	2.00242	0.36862	2.68901e-09	4.35335e-07	ENSG00000102265	TIMP metallopeptidase inhibitor 1 [Source:HGNC Symbol;Acc:HGNC:11820]
115	XCL1	1.99976	0.701718	0.000136527	0.00264828	ENSG00000143184	X-C motif chemokine ligand 1 [Source:HGNC Symbol;Acc:HGNC:10645]
116	TBX21	1.99142	0.503907	3.06423e-06	0.000120217	ENSG00000073861	T-box transcription factor 21 [Source:HGNC Symbol;Acc:HGNC:11599]
117	CXCR3	1.9862	0.423432	1.12016e-07	8.30521e-06	ENSG00000186810	C-X-C motif chemokine receptor 3 [Source:HGNC Symbol;Acc:HGNC:4540]
118	XCL2	1.9836	0.938034	0.0010435	0.0128244	ENSG00000143185	X-C motif chemokine ligand 2 [Source:HGNC Symbol;Acc:HGNC:10646]
119	IGFL1	1.98179	0.998785	0.00125319	0.014592	ENSG00000188293	IGF like family member 1 [Source:HGNC Symbol;Acc:HGNC:24093]
120	IL12RB1	1.98152	0.409181	5.23873e-08	4.61804e-06	ENSG00000096996	interleukin 12 receptor subunit beta 1 [Source:HGNC Symbol;Acc:HGNC:5971]
121	C19orf38	1.97845	0.575876	2.0777e-05	0.000600039	ENSG00000214212	chromosome 19 open reading frame 38 [Source:HGNC Symbol;Acc:HGNC:34073]
122	LCN2	1.97805	0.398519	2.77799e-08	2.71936e-06	ENSG00000148346	lipocalin 2 [Source:HGNC Symbol;Acc:HGNC:6526]
123	COTL1	1.96441	0.326142	7.23643e-11	2.76909e-08	ENSG00000103187	coactosin like F-actin binding protein 1 [Source:HGNC Symbol;Acc:HGNC:18304]
124	LILRB3	1.95605	0.462129	6.85934e-07	3.6204e-05	ENSG00000204577	leukocyte immunoglobulin like receptor B3 [Source:HGNC Symbol;Acc:HGNC:6607]
125	PYHIN1	1.95103	0.51297	4.92564e-06	0.000179898	ENSG00000163564	pyrin and HIN domain family member 1 [Source:HGNC Symbol;Acc:HGNC:28894]
126	SAMSN1	1.95056	0.482574	1.89124e-06	8.37967e-05	ENSG00000155307	SAM domain, SH3 domain and nuclear localization signals 1 [Source:HGNC Symbol;Acc:HGNC:10528]
127	CD247	1.93304	0.402055	5.92707e-08	5.11764e-06	ENSG00000198821	CD247 molecule [Source:HGNC Symbol;Acc:HGNC:1677]
128	C1orf162	1.93282	0.306006	1.24637e-11	6.99502e-09	ENSG00000143110	chromosome 1 open reading frame 162 [Source:HGNC Symbol;Acc:HGNC:28344]
129	GAPT	1.93166	0.334446	3.42268e-10	8.79008e-08	ENSG00000175857	GRB2 binding adaptor protein, transmembrane [Source:HGNC Symbol;Acc:HGNC:26588]
130	SLAMF6	1.92938	0.445284	6.48766e-07	3.44583e-05	ENSG00000162739	SLAM family member 6 [Source:HGNC Symbol;Acc:HGNC:21392]
131	SIGLEC14	1.92082	0.827413	0.000511894	0.00754048	ENSG00000254415	sialic acid binding Ig like lectin 14 [Source:HGNC Symbol;Acc:HGNC:32926]
132	MS4A6A	1.9172	0.370208	8.35746e-09	1.09081e-06	ENSG00000110077	membrane spanning 4-domains A6A [Source:HGNC Symbol;Acc:HGNC:13375]
133	MPO	1.91264	0.773981	0.000422218	0.00646296	ENSG00000005381	myeloperoxidase [Source:HGNC Symbol;Acc:HGNC:7218]
134	ITGAL	1.90369	0.325202	1.94831e-10	5.75504e-08	ENSG00000005844	integrin subunit alpha L [Source:HGNC Symbol;Acc:HGNC:6148]
135	TNFRSF6B	1.89367	0.362491	7.06061e-09	9.82475e-07	ENSG00000243509	TNF receptor superfamily member 6b [Source:HGNC Symbol;Acc:HGNC:11921]
136	HSH2D	1.8922	0.540908	1.4939e-05	0.000456494	ENSG00000196684	hematopoietic SH2 domain containing [Source:HGNC Symbol;Acc:HGNC:24920]
137	LILRA6	1.88571	0.51598	8.61764e-06	0.000291942	ENSG00000244482	leukocyte immunoglobulin like receptor A6 [Source:HGNC Symbol;Acc:HGNC:15495]
138	ITK	1.88151	0.382433	3.58393e-08	3.31553e-06	ENSG00000113263	IL2 inducible T cell kinase [Source:HGNC Symbol;Acc:HGNC:6171]
139	LY86	1.87665	0.374695	2.12277e-08	2.20624e-06	ENSG00000112799	lymphocyte antigen 86 [Source:HGNC Symbol;Acc:HGNC:16837]
140	CTSW	1.87591	0.450088	1.26026e-06	5.97718e-05	ENSG00000172543	cathepsin W [Source:HGNC Symbol;Acc:HGNC:2546]
141	LRRC25	1.87275	0.410024	1.75643e-07	1.19154e-05	ENSG00000175489	leucine rich repeat containing 25 [Source:HGNC Symbol;Acc:HGNC:29806]
142	FCGR3A	1.87047	0.397558	1.09347e-07	8.18254e-06	ENSG00000203747	Fc fragment of IgG receptor IIIa [Source:HGNC Symbol;Acc:HGNC:3619]
143	DOK2	1.86773	0.285801	3.39925e-12	3.36666e-09	ENSG00000147443	docking protein 2 [Source:HGNC Symbol;Acc:HGNC:2991]
144	CCR4	1.86448	0.311459	8.85691e-11	3.24182e-08	ENSG00000183813	C-C motif chemokine receptor 4 [Source:HGNC Symbol;Acc:HGNC:1605]
145	TSPAN32	1.86422	0.42603	5.20381e-07	2.89163e-05	ENSG00000064201	tetraspanin 32 [Source:HGNC Symbol;Acc:HGNC:13410]
146	CD1B	1.86415	0.584929	4.16544e-05	0.00103595	ENSG00000158485	CD1b molecule [Source:HGNC Symbol;Acc:HGNC:1635]
147	CXCR6	1.85736	0.5585	3.06334e-05	0.000821441	ENSG00000172215	C-X-C motif chemokine receptor 6 [Source:HGNC Symbol;Acc:HGNC:16647]
148	CFB	1.85502	0.28663	3.93488e-12	3.54591e-09	ENSG00000243649	complement factor B [Source:HGNC Symbol;Acc:HGNC:1037]
149	CST7	1.85448	0.390129	9.42967e-08	7.31647e-06	ENSG00000077984	cystatin F [Source:HGNC Symbol;Acc:HGNC:2479]
150	LILRA2	1.84926	0.578577	3.81382e-05	0.00096999	ENSG00000239998	leukocyte immunoglobulin like receptor A2 [Source:HGNC Symbol;Acc:HGNC:6603]
151	IL10RA	1.84833	0.297274	2.2338e-11	1.10619e-08	ENSG00000110324	interleukin 10 receptor subunit alpha [Source:HGNC Symbol;Acc:HGNC:5964]
152	CD52	1.84702	0.274231	8.43699e-13	1.33359e-09	ENSG00000169442	CD52 molecule [Source:HGNC Symbol;Acc:HGNC:1804]
153	CXCR4	1.84618	0.357085	8.76536e-09	1.10964e-06	ENSG00000121966	C-X-C motif chemokine receptor 4 [Source:HGNC Symbol;Acc:HGNC:2561]
154	GPR18	1.83848	1.0993	0.00191368	0.0200224	ENSG00000125245	G protein-coupled receptor 18 [Source:HGNC Symbol;Acc:HGNC:4472]
155	GZMA	1.82887	0.444977	1.55753e-06	7.16505e-05	ENSG00000145649	granzyme A [Source:HGNC Symbol;Acc:HGNC:4708]
156	ECEL1	1.823	0.46899	3.08786e-06	0.000120348	ENSG00000171551	endothelin converting enzyme like 1 [Source:HGNC Symbol;Acc:HGNC:3147]
157	P2RY10	1.82283	0.404459	2.35843e-07	1.51561e-05	ENSG00000078589	P2Y receptor family member 10 [Source:HGNC Symbol;Acc:HGNC:19906]
158	PLEK	1.81199	0.494537	9.12569e-06	0.000307298	ENSG00000115956	pleckstrin [Source:HGNC Symbol;Acc:HGNC:9070]
159	SPOCK2	1.80861	0.299402	7.03277e-11	2.75374e-08	ENSG00000107742	SPARC (osteonectin), cwcv and kazal like domains proteoglycan 2 [Source:HGNC Symbol;Acc:HGNC:13564]
160	ADORA3	1.8035	0.583298	6.60136e-05	0.00151825	ENSG00000282608	adenosine A3 receptor [Source:HGNC Symbol;Acc:HGNC:268]
161	IGSF6	1.79998	0.410713	4.8088e-07	2.71697e-05	ENSG00000140749	immunoglobulin superfamily member 6 [Source:HGNC Symbol;Acc:HGNC:5953]
162	CH25H	1.79972	0.78783	0.000488668	0.00727471	ENSG00000138135	cholesterol 25-hydroxylase [Source:HGNC Symbol;Acc:HGNC:1907]
163	SCML4	1.79859	0.401915	3.3385e-07	2.02195e-05	ENSG00000146285	Scm polycomb group protein like 4 [Source:HGNC Symbol;Acc:HGNC:21397]
164	CARD11	1.79839	0.372674	6.37718e-08	5.39561e-06	ENSG00000198286	caspase recruitment domain family member 11 [Source:HGNC Symbol;Acc:HGNC:16393]
165	RGS18	1.79079	0.400663	3.2858e-07	2.00446e-05	ENSG00000150681	regulator of G protein signaling 18 [Source:HGNC Symbol;Acc:HGNC:14261]
166	CCL26	1.77338	0.447523	2.88722e-06	0.000115468	ENSG00000006606	C-C motif chemokine ligand 26 [Source:HGNC Symbol;Acc:HGNC:10625]
167	FYB1	1.76778	0.337516	6.68869e-09	9.46365e-07	ENSG00000082074	FYN binding protein 1 [Source:HGNC Symbol;Acc:HGNC:4036]
168	KLHDC7B	1.76595	0.496904	1.32374e-05	0.000415818	ENSG00000130487	kelch domain containing 7B [Source:HGNC Symbol;Acc:HGNC:25145]
169	PTPRC	1.76158	0.349704	1.85778e-08	1.96727e-06	ENSG00000081237	protein tyrosine phosphatase receptor type C [Source:HGNC Symbol;Acc:HGNC:9666]
170	SPNS3	1.76058	0.391205	3.41993e-07	2.06385e-05	ENSG00000182557	sphingolipid transporter 3 (putative) [Source:HGNC Symbol;Acc:HGNC:28433]
171	CD96	1.75606	0.33134	4.60223e-09	6.90772e-07	ENSG00000153283	CD96 molecule [Source:HGNC Symbol;Acc:HGNC:16892]
172	GPR65	1.75266	0.514754	2.36716e-05	0.000669847	ENSG00000140030	G protein-coupled receptor 65 [Source:HGNC Symbol;Acc:HGNC:4517]
173	SNX20	1.75084	0.292899	1.08035e-10	3.7498e-08	ENSG00000167208	sorting nexin 20 [Source:HGNC Symbol;Acc:HGNC:30390]
174	TYMP	1.74614	0.317506	1.70243e-09	2.98581e-07	ENSG00000025708	thymidine phosphorylase [Source:HGNC Symbol;Acc:HGNC:3148]
175	ADAMTS8	1.74551	0.502776	1.45565e-05	0.000446425	ENSG00000134917	ADAM metallopeptidase with thrombospondin type 1 motif 8 [Source:HGNC Symbol;Acc:HGNC:224]
176	IKZF1	1.73957	0.315189	1.3512e-09	2.61497e-07	ENSG00000185811	IKAROS family zinc finger 1 [Source:HGNC Symbol;Acc:HGNC:13176]
177	TRAF3IP3	1.73351	0.306413	6.43255e-10	1.38852e-07	ENSG00000009790	TRAF3 interacting protein 3 [Source:HGNC Symbol;Acc:HGNC:30766]
178	ITGA4	1.73251	0.31357	1.49644e-09	2.76874e-07	ENSG00000115232	integrin subunit alpha 4 [Source:HGNC Symbol;Acc:HGNC:6140]
179	SLA2	1.72737	0.35229	4.07718e-08	3.67099e-06	ENSG00000101082	Src like adaptor 2 [Source:HGNC Symbol;Acc:HGNC:17329]
180	OASL	1.71705	0.493416	1.66381e-05	0.000497576	ENSG00000135114	2'-5'-oligoadenylate synthetase like [Source:HGNC Symbol;Acc:HGNC:8090]
181	SLAMF1	1.71325	0.585667	9.72661e-05	0.00205222	ENSG00000117090	signaling lymphocytic activation molecule family member 1 [Source:HGNC Symbol;Acc:HGNC:10903]
182	CALHM6	1.71233	0.383292	3.30079e-07	2.00633e-05	ENSG00000188820	calcium homeostasis modulator family member 6 [Source:HGNC Symbol;Acc:HGNC:33391]
183	CD3E	1.70963	0.345309	3.23373e-08	3.05878e-06	ENSG00000198851	CD3e molecule [Source:HGNC Symbol;Acc:HGNC:1674]
184	C16orf54	1.70767	0.366971	1.15275e-07	8.44193e-06	ENSG00000185905	chromosome 16 open reading frame 54 [Source:HGNC Symbol;Acc:HGNC:26649]
185	AIF1	1.70606	0.275598	2.82313e-11	1.28468e-08	ENSG00000204472	allograft inflammatory factor 1 [Source:HGNC Symbol;Acc:HGNC:352]
186	MARCHF1	1.70028	0.259173	2.23995e-12	2.86144e-09	ENSG00000145416	membrane associated ring-CH-type finger 1 [Source:HGNC Symbol;Acc:HGNC:26077]
187	CCR1	1.68701	0.57243	0.000103496	0.00214336	ENSG00000163823	C-C motif chemokine receptor 1 [Source:HGNC Symbol;Acc:HGNC:1602]
188	IL2RG	1.68349	0.261002	6.56678e-12	4.80717e-09	ENSG00000147168	interleukin 2 receptor subunit gamma [Source:HGNC Symbol;Acc:HGNC:6010]
189	MILR1	1.68274	0.323302	8.65545e-09	1.10403e-06	ENSG00000271605	mast cell immunoglobulin like receptor 1 [Source:HGNC Symbol;Acc:HGNC:27570]
190	GZMK	1.67403	0.47418	1.52349e-05	0.00046218	ENSG00000113088	granzyme K [Source:HGNC Symbol;Acc:HGNC:4711]
191	LYPD1	1.66725	0.503089	3.49027e-05	0.000908279	ENSG00000150551	LY6/PLAUR domain containing 1 [Source:HGNC Symbol;Acc:HGNC:28431]
192	CD244	1.66658	0.419606	2.75566e-06	0.000112341	ENSG00000122223	CD244 molecule [Source:HGNC Symbol;Acc:HGNC:18171]
193	TIGIT	1.66517	0.443076	6.15913e-06	0.000218779	ENSG00000181847	T cell immunoreceptor with Ig and ITIM domains [Source:HGNC Symbol;Acc:HGNC:26838]
194	PDCD1	1.65955	0.53986	7.74691e-05	0.00172533	ENSG00000188389	programmed cell death 1 [Source:HGNC Symbol;Acc:HGNC:8760]
195	SH2D2A	1.65782	0.527825	5.27246e-05	0.00125032	ENSG00000027869	SH2 domain containing 2A [Source:HGNC Symbol;Acc:HGNC:10821]
196	TARP	1.6567	0.56176	0.000110473	0.00224499	ENSG00000211689	T cell receptor gamma constant 1 [Source:HGNC Symbol;Acc:HGNC:12275]
197	TMC8	1.65277	0.258697	7.65394e-12	5.36956e-09	ENSG00000167895	transmembrane channel like 8 [Source:HGNC Symbol;Acc:HGNC:20474]
198	ITGB2	1.65267	0.321292	1.12293e-08	1.33146e-06	ENSG00000160255	integrin subunit beta 2 [Source:HGNC Symbol;Acc:HGNC:6155]
199	ADA2	1.65205	0.315578	7.16393e-09	9.88681e-07	ENSG00000093072	adenosine deaminase 2 [Source:HGNC Symbol;Acc:HGNC:1839]
200	RAB39A	1.64703	0.674356	0.000351102	0.00555891	ENSG00000179331	RAB39A, member RAS oncogene family [Source:HGNC Symbol;Acc:HGNC:16521]
201	SERPINB3	1.64602	0.471868	1.57854e-05	0.000476306	ENSG00000057149	serpin family B member 3 [Source:HGNC Symbol;Acc:HGNC:10569]
202	NLRP3	1.64026	0.567994	0.000121658	0.00241837	ENSG00000162711	NLR family pyrin domain containing 3 [Source:HGNC Symbol;Acc:HGNC:16400]
203	TASL	1.63889	0.399022	1.66157e-06	7.54065e-05	ENSG00000120280	TLR adaptor interacting with endolysosomal SLC15A4 [Source:HGNC Symbol;Acc:HGNC:25667]
204	LIMD2	1.63781	0.250916	2.54924e-12	2.86144e-09	ENSG00000136490	LIM domain containing 2 [Source:HGNC Symbol;Acc:HGNC:28142]
205	PTPN7	1.63515	0.319151	1.3074e-08	1.51812e-06	ENSG00000143851	protein tyrosine phosphatase non-receptor type 7 [Source:HGNC Symbol;Acc:HGNC:9659]
206	CD209	1.63414	0.420994	3.03357e-06	0.000119616	ENSG00000090659	CD209 molecule [Source:HGNC Symbol;Acc:HGNC:1641]
207	SIGLEC9	1.63282	0.448195	1.05143e-05	0.000341096	ENSG00000129450	sialic acid binding Ig like lectin 9 [Source:HGNC Symbol;Acc:HGNC:10878]
208	CD3G	1.6311	0.420951	4.32245e-06	0.000160302	ENSG00000160654	CD3g molecule [Source:HGNC Symbol;Acc:HGNC:1675]
209	PLCB2	1.63018	0.285332	4.8799e-10	1.16466e-07	ENSG00000137841	phospholipase C beta 2 [Source:HGNC Symbol;Acc:HGNC:9055]
210	PLA2G2A	1.62811	0.465911	1.78729e-05	0.000526094	ENSG00000188257	phospholipase A2 group IIA [Source:HGNC Symbol;Acc:HGNC:9031]
211	JAK3	1.62728	0.338926	6.51109e-08	5.48136e-06	ENSG00000105639	Janus kinase 3 [Source:HGNC Symbol;Acc:HGNC:6193]
212	KRT6A	1.62587	0.701644	0.000372546	0.00583493	ENSG00000205420	keratin 6A [Source:HGNC Symbol;Acc:HGNC:6443]
213	SPRR2D	1.62541	0.500495	3.67829e-05	0.000945517	ENSG00000163216	small proline rich protein 2D [Source:HGNC Symbol;Acc:HGNC:11264]
214	CMPK2	1.61752	0.408581	2.43644e-06	0.000102556	ENSG00000134326	cytidine/uridine monophosphate kinase 2 [Source:HGNC Symbol;Acc:HGNC:27015]
215	CD86	1.61672	0.277487	2.89087e-10	7.72597e-08	ENSG00000114013	CD86 molecule [Source:HGNC Symbol;Acc:HGNC:1705]
216	CD27	1.61502	0.381265	1.02954e-06	5.06178e-05	ENSG00000139193	CD27 molecule [Source:HGNC Symbol;Acc:HGNC:11922]
217	MYO1G	1.61302	0.322985	2.44145e-08	2.43235e-06	ENSG00000136286	myosin IG [Source:HGNC Symbol;Acc:HGNC:13880]
218	CD1C	1.61267	0.270737	1.15102e-10	3.87596e-08	ENSG00000158481	CD1c molecule [Source:HGNC Symbol;Acc:HGNC:1636]
219	MYO1F	1.61054	0.295158	2.02169e-09	3.40393e-07	ENSG00000142347	myosin IF [Source:HGNC Symbol;Acc:HGNC:7600]
220	BIRC3	1.60709	0.254767	1.68153e-11	8.57936e-09	ENSG00000023445	baculoviral IAP repeat containing 3 [Source:HGNC Symbol;Acc:HGNC:591]
221	SELPLG	1.60469	0.297831	2.99291e-09	4.75392e-07	ENSG00000110876	selectin P ligand [Source:HGNC Symbol;Acc:HGNC:10722]
222	CD40LG	1.60453	0.399608	2.5734e-06	0.000106984	ENSG00000102245	CD40 ligand [Source:HGNC Symbol;Acc:HGNC:11935]
223	PIK3R5	1.5981	0.330858	5.44483e-08	4.74998e-06	ENSG00000141506	phosphoinositide-3-kinase regulatory subunit 5 [Source:HGNC Symbol;Acc:HGNC:30035]
224	SRGN	1.59693	0.546956	0.00010295	0.00213468	ENSG00000122862	serglycin [Source:HGNC Symbol;Acc:HGNC:9361]
225	CORO1A	1.59459	0.250432	9.18469e-12	5.7275e-09	ENSG00000102879	coronin 1A [Source:HGNC Symbol;Acc:HGNC:2252]
226	COL6A5	1.59276	0.370764	6.15901e-07	3.35596e-05	ENSG00000172752	collagen type VI alpha 5 chain [Source:HGNC Symbol;Acc:HGNC:26674]
227	TIFAB	1.59155	0.316869	2.15273e-08	2.21009e-06	ENSG00000255833	TIFA inhibitor [Source:HGNC Symbol;Acc:HGNC:34024]
228	EVI2A	1.59032	0.288046	1.48424e-09	2.76874e-07	ENSG00000126860	ecotropic viral integration site 2A [Source:HGNC Symbol;Acc:HGNC:3499]
229	EVI2B	1.58656	0.288129	1.63816e-09	2.90333e-07	ENSG00000185862	ecotropic viral integration site 2B [Source:HGNC Symbol;Acc:HGNC:3500]
230	UBASH3A	1.58053	0.401484	3.30108e-06	0.000126896	ENSG00000160185	ubiquitin associated and SH3 domain containing A [Source:HGNC Symbol;Acc:HGNC:12462]
231	F13A1	1.57729	0.294901	3.51209e-09	5.47529e-07	ENSG00000124491	coagulation factor XIII A chain [Source:HGNC Symbol;Acc:HGNC:3531]
232	RNASE6	1.5765	0.265969	1.40012e-10	4.4479e-08	ENSG00000169413	ribonuclease A family member k6 [Source:HGNC Symbol;Acc:HGNC:10048]
233	NLRP12	1.5741	0.714696	0.000678492	0.00930274	ENSG00000142405	NLR family pyrin domain containing 12 [Source:HGNC Symbol;Acc:HGNC:22938]
234	FCMR	1.57042	0.373662	1.00626e-06	4.98307e-05	ENSG00000162894	Fc fragment of IgM receptor [Source:HGNC Symbol;Acc:HGNC:14315]
235	ZBP1	1.56548	0.74898	0.000853842	0.0110671	ENSG00000124256	Z-DNA binding protein 1 [Source:HGNC Symbol;Acc:HGNC:16176]
236	CD53	1.56415	0.416053	6.54727e-06	0.000230139	ENSG00000143119	CD53 molecule [Source:HGNC Symbol;Acc:HGNC:1686]
237	EPSTI1	1.56357	0.395999	2.85455e-06	0.000115317	ENSG00000133106	epithelial stromal interaction 1 [Source:HGNC Symbol;Acc:HGNC:16465]
238	SAMD3	1.56299	0.498841	5.88978e-05	0.00137349	ENSG00000164483	sterile alpha motif domain containing 3 [Source:HGNC Symbol;Acc:HGNC:21574]
239	TRAT1	1.56242	0.378511	1.57412e-06	7.22166e-05	ENSG00000163519	T cell receptor associated transmembrane adaptor 1 [Source:HGNC Symbol;Acc:HGNC:30698]
240	CD6	1.55813	0.306585	1.66763e-08	1.81148e-06	ENSG00000013725	CD6 molecule [Source:HGNC Symbol;Acc:HGNC:1691]
241	LGALS9	1.55718	0.280553	1.49296e-09	2.76874e-07	ENSG00000168961	galectin 9 [Source:HGNC Symbol;Acc:HGNC:6570]
242	HCLS1	1.55584	0.282769	1.52811e-09	2.79661e-07	ENSG00000180353	hematopoietic cell-specific Lyn substrate 1 [Source:HGNC Symbol;Acc:HGNC:4844]
243	LCK	1.55367	0.331523	1.21081e-07	8.78724e-06	ENSG00000182866	LCK proto-oncogene, Src family tyrosine kinase [Source:HGNC Symbol;Acc:HGNC:6524]
244	CSF3R	1.54821	0.755678	0.000687387	0.00939411	ENSG00000119535	colony stimulating factor 3 receptor [Source:HGNC Symbol;Acc:HGNC:2439]
245	TTC16	1.54751	0.657514	0.000558284	0.00802717	ENSG00000167094	tetratricopeptide repeat domain 16 [Source:HGNC Symbol;Acc:HGNC:26536]
246	DOCK2	1.54674	0.290667	4.49889e-09	6.82413e-07	ENSG00000134516	dedicator of cytokinesis 2 [Source:HGNC Symbol;Acc:HGNC:2988]
247	CTSS	1.54548	0.326012	9.14258e-08	7.13705e-06	ENSG00000163131	cathepsin S [Source:HGNC Symbol;Acc:HGNC:2545]
248	ADAMTS6	1.54329	0.322467	8.14903e-08	6.47194e-06	ENSG00000049192	ADAM metallopeptidase with thrombospondin type 1 motif 6 [Source:HGNC Symbol;Acc:HGNC:222]
249	TBC1D10C	1.54321	0.358685	7.2876e-07	3.8106e-05	ENSG00000175463	TBC1 domain family member 10C [Source:HGNC Symbol;Acc:HGNC:24702]
250	WAS	1.54289	0.303032	1.22324e-08	1.44026e-06	ENSG00000015285	WASP actin nucleation promoting factor [Source:HGNC Symbol;Acc:HGNC:12731]
251	THEMIS	1.53743	0.46697	3.22129e-05	0.000855471	ENSG00000172673	thymocyte selection associated [Source:HGNC Symbol;Acc:HGNC:21569]
252	FOS	1.53724	0.616798	0.000267486	0.00449467	ENSG00000170345	Fos proto-oncogene, AP-1 transcription factor subunit [Source:HGNC Symbol;Acc:HGNC:3796]
253	WFDC1	1.536	0.302024	1.38209e-08	1.58673e-06	ENSG00000103175	WAP four-disulfide core domain 1 [Source:HGNC Symbol;Acc:HGNC:15466]
254	IL21R	1.52987	0.375561	1.85505e-06	8.24102e-05	ENSG00000103522	interleukin 21 receptor [Source:HGNC Symbol;Acc:HGNC:6006]
255	PRKCQ	1.51991	0.467622	4.20998e-05	0.0010424	ENSG00000065675	protein kinase C theta [Source:HGNC Symbol;Acc:HGNC:9410]
256	ADAM8	1.51981	0.4054	7.17521e-06	0.000249605	ENSG00000151651	ADAM metallopeptidase domain 8 [Source:HGNC Symbol;Acc:HGNC:215]
257	OAS2	1.51873	0.335913	2.45433e-07	1.57124e-05	ENSG00000111335	2'-5'-oligoadenylate synthetase 2 [Source:HGNC Symbol;Acc:HGNC:8087]
258	HLA-DQA1	1.51799	0.290892	7.84154e-09	1.06707e-06	ENSG00000196735	major histocompatibility complex, class II, DQ alpha 1 [Source:HGNC Symbol;Acc:HGNC:4942]
259	HCST	1.51716	0.268819	7.06046e-10	1.48596e-07	ENSG00000126264	hematopoietic cell signal transducer [Source:HGNC Symbol;Acc:HGNC:16977]
260	MNDA	1.51666	0.355036	7.62986e-07	3.96494e-05	ENSG00000163563	myeloid cell nuclear differentiation antigen [Source:HGNC Symbol;Acc:HGNC:7183]
261	TYROBP	1.51652	0.296704	1.4465e-08	1.63454e-06	ENSG00000011600	transmembrane immune signaling adaptor TYROBP [Source:HGNC Symbol;Acc:HGNC:12449]
262	C11orf21	1.51587	0.315849	6.54429e-08	5.4819e-06	ENSG00000110665	chromosome 11 open reading frame 21 [Source:HGNC Symbol;Acc:HGNC:13231]
263	CD68	1.51255	0.400113	5.82146e-06	0.000208989	ENSG00000129226	CD68 molecule [Source:HGNC Symbol;Acc:HGNC:1693]
264	SLC7A7	1.50974	0.314759	6.99727e-08	5.74697e-06	ENSG00000155465	solute carrier family 7 member 7 [Source:HGNC Symbol;Acc:HGNC:11065]
265	PRF1	1.50688	0.442252	2.36316e-05	0.000669841	ENSG00000180644	perforin 1 [Source:HGNC Symbol;Acc:HGNC:9360]
266	CAMK4	1.50635	0.440156	2.47589e-05	0.000694777	ENSG00000152495	calcium/calmodulin dependent protein kinase IV [Source:HGNC Symbol;Acc:HGNC:1464]
267	LINGO3	1.50593	0.599522	0.000435538	0.00662908	ENSG00000220008	leucine rich repeat and Ig domain containing 3 [Source:HGNC Symbol;Acc:HGNC:21206]
268	CYBB	1.50245	0.441359	2.42529e-05	0.000683997	ENSG00000165168	cytochrome b-245 beta chain [Source:HGNC Symbol;Acc:HGNC:2578]
269	HS3ST2	1.50128	0.424126	1.50342e-05	0.000457742	ENSG00000122254	heparan sulfate-glucosamine 3-sulfotransferase 2 [Source:HGNC Symbol;Acc:HGNC:5195]
270	EOMES	1.50055	0.428523	1.96545e-05	0.000570557	ENSG00000163508	eomesodermin [Source:HGNC Symbol;Acc:HGNC:3372]
271	SLFN12L	1.48466	0.455436	4.10406e-05	0.00102522	ENSG00000205045	schlafen family member 12 like [Source:HGNC Symbol;Acc:HGNC:33920]
272	SIGLEC5	1.48411	0.66368	0.000677321	0.00929426	ENSG00000105501	sialic acid binding Ig like lectin 5 [Source:HGNC Symbol;Acc:HGNC:10874]
273	RPGRIP1	1.48253	0.654821	0.000693783	0.00944878	ENSG00000092200	RPGR interacting protein 1 [Source:HGNC Symbol;Acc:HGNC:13436]
274	OSCAR	1.4817	0.310811	7.69506e-08	6.1924e-06	ENSG00000170909	osteoclast associated Ig-like receptor [Source:HGNC Symbol;Acc:HGNC:29960]
275	IRF8	1.48031	0.316324	1.22162e-07	8.82764e-06	ENSG00000140968	interferon regulatory factor 8 [Source:HGNC Symbol;Acc:HGNC:5358]
276	CLEC4A	1.47901	0.438258	2.43676e-05	0.000686083	ENSG00000111729	C-type lectin domain family 4 member A [Source:HGNC Symbol;Acc:HGNC:13257]
277	TNFAIP8L2	1.47825	0.286953	1.0992e-08	1.31256e-06	ENSG00000163154	TNF alpha induced protein 8 like 2 [Source:HGNC Symbol;Acc:HGNC:26277]
278	SPRR1A	1.47271	0.589662	0.000331932	0.00531248	ENSG00000169474	small proline rich protein 1A [Source:HGNC Symbol;Acc:HGNC:11259]
279	TAGAP	1.47249	0.418336	1.41554e-05	0.000438116	ENSG00000164691	T cell activation RhoGTPase activating protein [Source:HGNC Symbol;Acc:HGNC:15669]
280	TFEC	1.47151	0.44167	3.12529e-05	0.000833923	ENSG00000105967	transcription factor EC [Source:HGNC Symbol;Acc:HGNC:11754]
281	NAPSA	1.46851	0.258406	6.19121e-10	1.36412e-07	ENSG00000131400	napsin A aspartic peptidase [Source:HGNC Symbol;Acc:HGNC:13395]
282	TLR2	1.46446	0.370494	3.14325e-06	0.000122224	ENSG00000137462	toll like receptor 2 [Source:HGNC Symbol;Acc:HGNC:11848]
283	CCR3	1.4586	0.565568	0.000319448	0.00518165	ENSG00000183625	C-C motif chemokine receptor 3 [Source:HGNC Symbol;Acc:HGNC:1604]
284	IKZF3	1.45755	0.274274	4.36529e-09	6.7061e-07	ENSG00000161405	IKAROS family zinc finger 3 [Source:HGNC Symbol;Acc:HGNC:13178]
285	FPR3	1.45546	0.318079	2.01015e-07	1.32725e-05	ENSG00000187474	formyl peptide receptor 3 [Source:HGNC Symbol;Acc:HGNC:3828]
286	CIART	1.45496	0.277347	7.86122e-09	1.06707e-06	ENSG00000159208	circadian associated repressor of transcription [Source:HGNC Symbol;Acc:HGNC:25200]
287	FCER1G	1.4543	0.335989	6.2532e-07	3.37452e-05	ENSG00000158869	Fc fragment of IgE receptor Ig [Source:HGNC Symbol;Acc:HGNC:3611]
288	CD37	1.45072	0.284523	1.52718e-08	1.70285e-06	ENSG00000104894	CD37 molecule [Source:HGNC Symbol;Acc:HGNC:1666]
289	WDFY4	1.44543	0.3236	3.00901e-07	1.84901e-05	ENSG00000128815	WDFY family member 4 [Source:HGNC Symbol;Acc:HGNC:29323]
290	SIRPG	1.44158	0.406548	1.68699e-05	0.000502724	ENSG00000089012	signal regulatory protein gamma [Source:HGNC Symbol;Acc:HGNC:15757]
291	ZAP70	1.44112	0.301758	7.72349e-08	6.1924e-06	ENSG00000115085	zeta chain of T cell receptor associated protein kinase 70 [Source:HGNC Symbol;Acc:HGNC:12858]
292	GPR174	1.43438	0.480498	0.000101475	0.00211564	ENSG00000147138	G protein-coupled receptor 174 [Source:HGNC Symbol;Acc:HGNC:30245]
293	ADAM19	1.43149	0.360747	2.70465e-06	0.000111069	ENSG00000135074	ADAM metallopeptidase domain 19 [Source:HGNC Symbol;Acc:HGNC:197]
294	PSTPIP1	1.43036	0.302734	9.89918e-08	7.57603e-06	ENSG00000140368	proline-serine-threonine phosphatase interacting protein 1 [Source:HGNC Symbol;Acc:HGNC:9580]
295	ISG15	1.42949	0.385231	7.97999e-06	0.000273644	ENSG00000187608	ISG15 ubiquitin like modifier [Source:HGNC Symbol;Acc:HGNC:4053]
296	IL32	1.42513	0.243846	2.21112e-10	6.20476e-08	ENSG00000008517	interleukin 32 [Source:HGNC Symbol;Acc:HGNC:16830]
297	LTF	1.42372	0.561162	0.000347069	0.00551803	ENSG00000012223	lactotransferrin [Source:HGNC Symbol;Acc:HGNC:6720]
298	KYNU	1.4159	0.33524	9.86036e-07	4.9118e-05	ENSG00000115919	kynureninase [Source:HGNC Symbol;Acc:HGNC:6469]
299	ARHGAP45	1.41342	0.204354	2.08024e-13	5.00357e-10	ENSG00000180448	Rho GTPase activating protein 45 [Source:HGNC Symbol;Acc:HGNC:17102]
300	MRC1	1.41322	0.385088	8.9283e-06	0.000301859	ENSG00000260314	mannose receptor C-type 1 [Source:HGNC Symbol;Acc:HGNC:7228]
301	MS4A4A	1.4074	0.358136	2.85795e-06	0.000115317	ENSG00000110079	membrane spanning 4-domains A4A [Source:HGNC Symbol;Acc:HGNC:13371]
302	FGR	1.40684	0.379529	7.40164e-06	0.000256423	ENSG00000000938	FGR proto-oncogene, Src family tyrosine kinase [Source:HGNC Symbol;Acc:HGNC:3697]
303	FUT7	1.40606	0.386612	9.51043e-06	0.000318344	ENSG00000180549	fucosyltransferase 7 [Source:HGNC Symbol;Acc:HGNC:4018]
304	TMEM150B	1.4003	0.784989	0.00140933	0.015979	ENSG00000180061	transmembrane protein 150B [Source:HGNC Symbol;Acc:HGNC:34415]
305	SPRR2G	1.39752	0.71132	0.00106628	0.0129531	ENSG00000159516	small proline rich protein 2G [Source:HGNC Symbol;Acc:HGNC:11267]
306	CYTH4	1.38947	0.388809	1.32757e-05	0.000416244	ENSG00000100055	cytohesin 4 [Source:HGNC Symbol;Acc:HGNC:9505]
307	SNAI3	1.3859	0.265298	8.34181e-09	1.09081e-06	ENSG00000185669	snail family transcriptional repressor 3 [Source:HGNC Symbol;Acc:HGNC:18411]
308	HLA-DRA	1.38558	0.203097	4.38527e-13	8.20386e-10	ENSG00000204287	major histocompatibility complex, class II, DR alpha [Source:HGNC Symbol;Acc:HGNC:4947]
309	ADGRG5	1.38365	0.601853	0.000598281	0.00846728	ENSG00000159618	adhesion G protein-coupled receptor G5 [Source:HGNC Symbol;Acc:HGNC:19010]
310	ZNF831	1.38297	0.371928	8.16361e-06	0.00027824	ENSG00000124203	zinc finger protein 831 [Source:HGNC Symbol;Acc:HGNC:16167]
311	ACAP1	1.38197	0.271252	1.65687e-08	1.81148e-06	ENSG00000072818	ArfGAP with coiled-coil, ankyrin repeat and PH domains 1 [Source:HGNC Symbol;Acc:HGNC:16467]
312	SIRPB1	1.38149	0.47027	0.00010498	0.0021661	ENSG00000101307	signal regulatory protein beta 1 [Source:HGNC Symbol;Acc:HGNC:15928]
313	NCKAP1L	1.38021	0.241212	4.88038e-10	1.16466e-07	ENSG00000123338	NCK associated protein 1 like [Source:HGNC Symbol;Acc:HGNC:4862]
314	CTSC	1.378	0.235083	2.03986e-10	5.89124e-08	ENSG00000109861	cathepsin C [Source:HGNC Symbol;Acc:HGNC:2528]
315	CHST13	1.37337	0.855312	0.00202062	0.020822	ENSG00000180767	carbohydrate sulfotransferase 13 [Source:HGNC Symbol;Acc:HGNC:21755]
316	HLA-DMB	1.37197	0.223174	3.79262e-11	1.59641e-08	ENSG00000242574	major histocompatibility complex, class II, DM beta [Source:HGNC Symbol;Acc:HGNC:4935]
317	CD226	1.3677	0.275615	3.3423e-08	3.14382e-06	ENSG00000150637	CD226 molecule [Source:HGNC Symbol;Acc:HGNC:16961]
318	CYTIP	1.36746	0.330307	1.49419e-06	6.93051e-05	ENSG00000115165	cytohesin 1 interacting protein [Source:HGNC Symbol;Acc:HGNC:9506]
319	THEMIS2	1.36638	0.302059	2.52023e-07	1.59995e-05	ENSG00000130775	thymocyte selection associated family member 2 [Source:HGNC Symbol;Acc:HGNC:16839]
320	CCL22	1.36365	0.265821	1.38656e-08	1.58673e-06	ENSG00000102962	C-C motif chemokine ligand 22 [Source:HGNC Symbol;Acc:HGNC:10621]
321	EBI3	1.36337	0.61224	0.000749014	0.0100017	ENSG00000105246	Epstein-Barr virus induced 3 [Source:HGNC Symbol;Acc:HGNC:3129]
322	LCP1	1.36019	0.219816	2.97598e-11	1.3186e-08	ENSG00000136167	lymphocyte cytosolic protein 1 [Source:HGNC Symbol;Acc:HGNC:6528]
323	MS4A7	1.35352	0.345029	3.39309e-06	0.00012984	ENSG00000166927	membrane spanning 4-domains A7 [Source:HGNC Symbol;Acc:HGNC:13378]
324	HLA-DPB1	1.35344	0.244854	1.27342e-09	2.5496e-07	ENSG00000223865	major histocompatibility complex, class II, DP beta 1 [Source:HGNC Symbol;Acc:HGNC:4940]
325	UCP2	1.35332	0.284392	9.97268e-08	7.57896e-06	ENSG00000175567	uncoupling protein 2 [Source:HGNC Symbol;Acc:HGNC:12518]
326	P2RX5	1.34837	0.734851	0.00188814	0.019832	ENSG00000083454	purinergic receptor P2X 5 [Source:HGNC Symbol;Acc:HGNC:8536]
327	HCK	1.34523	0.315194	8.22435e-07	4.23466e-05	ENSG00000101336	HCK proto-oncogene, Src family tyrosine kinase [Source:HGNC Symbol;Acc:HGNC:4840]
328	GMFG	1.34304	0.294685	2.2413e-07	1.45702e-05	ENSG00000130755	glia maturation factor gamma [Source:HGNC Symbol;Acc:HGNC:4374]
329	TNFSF13B	1.34216	0.309932	6.46859e-07	3.44583e-05	ENSG00000102524	TNF superfamily member 13b [Source:HGNC Symbol;Acc:HGNC:11929]
330	VAV1	1.33996	0.29126	1.97944e-07	1.31212e-05	ENSG00000141968	vav guanine nucleotide exchange factor 1 [Source:HGNC Symbol;Acc:HGNC:12657]
331	CARMIL2	1.33757	0.319419	1.19932e-06	5.75299e-05	ENSG00000159753	capping protein regulator and myosin 1 linker 2 [Source:HGNC Symbol;Acc:HGNC:27089]
332	FERMT3	1.33317	0.291664	2.1773e-07	1.42643e-05	ENSG00000149781	fermitin family member 3 [Source:HGNC Symbol;Acc:HGNC:23151]
333	MX1	1.33275	0.394975	2.50847e-05	0.000697853	ENSG00000157601	MX dynamin like GTPase 1 [Source:HGNC Symbol;Acc:HGNC:7532]
334	NKG7	1.33271	0.507843	0.000279516	0.0046504	ENSG00000105374	natural killer cell granule protein 7 [Source:HGNC Symbol;Acc:HGNC:7830]
335	LY9	1.33208	0.426148	6.40158e-05	0.00147851	ENSG00000122224	lymphocyte antigen 9 [Source:HGNC Symbol;Acc:HGNC:6730]
336	CCR8	1.3318	0.459641	0.000151492	0.00285949	ENSG00000179934	C-C motif chemokine receptor 8 [Source:HGNC Symbol;Acc:HGNC:1609]
337	BIN2	1.32911	0.331827	2.67377e-06	0.000110339	ENSG00000110934	bridging integrator 2 [Source:HGNC Symbol;Acc:HGNC:1053]
338	LCP2	1.32359	0.369698	1.5087e-05	0.00045852	ENSG00000043462	lymphocyte cytosolic protein 2 [Source:HGNC Symbol;Acc:HGNC:6529]
339	PILRA	1.32278	0.333186	2.9193e-06	0.000116282	ENSG00000085514	paired immunoglobin like type 2 receptor alpha [Source:HGNC Symbol;Acc:HGNC:20396]
340	FCGR2A	1.32261	0.45432	0.000124851	0.00246597	ENSG00000143226	Fc fragment of IgG receptor IIa [Source:HGNC Symbol;Acc:HGNC:3616]
341	CD4	1.32076	0.232099	6.85522e-10	1.46103e-07	ENSG00000010610	CD4 molecule [Source:HGNC Symbol;Acc:HGNC:1678]
342	PARVG	1.31909	0.274336	6.75302e-08	5.6095e-06	ENSG00000138964	parvin gamma [Source:HGNC Symbol;Acc:HGNC:14654]
343	APOBEC3B	1.31698	1.04799	0.0030783	0.0285247	ENSG00000179750	apolipoprotein B mRNA editing enzyme catalytic subunit 3B [Source:HGNC Symbol;Acc:HGNC:17352]
344	NLRC3	1.31672	0.315109	1.21378e-06	5.78933e-05	ENSG00000167984	NLR family CARD domain containing 3 [Source:HGNC Symbol;Acc:HGNC:29889]
345	ARHGAP4	1.31485	0.223158	1.92144e-10	5.75504e-08	ENSG00000089820	Rho GTPase activating protein 4 [Source:HGNC Symbol;Acc:HGNC:674]
346	PDPN	1.31414	0.274954	7.25554e-08	5.87424e-06	ENSG00000162493	podoplanin [Source:HGNC Symbol;Acc:HGNC:29602]
347	HLA-DPA1	1.31375	0.2485	5.83258e-09	8.46579e-07	ENSG00000231389	major histocompatibility complex, class II, DP alpha 1 [Source:HGNC Symbol;Acc:HGNC:4938]
348	PTPRO	1.31148	0.32759	2.62457e-06	0.000108842	ENSG00000151490	protein tyrosine phosphatase receptor type O [Source:HGNC Symbol;Acc:HGNC:9678]
349	NRROS	1.30982	0.275807	9.15605e-08	7.13705e-06	ENSG00000174004	negative regulator of reactive oxygen species [Source:HGNC Symbol;Acc:HGNC:24613]
350	TMEM156	1.30975	0.704245	0.00159096	0.0175318	ENSG00000121895	transmembrane protein 156 [Source:HGNC Symbol;Acc:HGNC:26260]
351	MAJIN	1.30879	0.835014	0.00249328	0.0242937	ENSG00000168070	membrane anchored junction protein [Source:HGNC Symbol;Acc:HGNC:27441]
352	KMO	1.30718	0.491073	0.000271498	0.00454722	ENSG00000117009	kynurenine 3-monooxygenase [Source:HGNC Symbol;Acc:HGNC:6381]
353	TESPA1	1.29935	0.281897	1.82063e-07	1.22128e-05	ENSG00000135426	thymocyte expressed, positive selection associated 1 [Source:HGNC Symbol;Acc:HGNC:29109]
354	ITGAM	1.29781	0.304282	9.28347e-07	4.66584e-05	ENSG00000169896	integrin subunit alpha M [Source:HGNC Symbol;Acc:HGNC:6149]
355	GPSM3	1.29687	0.227572	6.23848e-10	1.36412e-07	ENSG00000213654	G protein signaling modulator 3 [Source:HGNC Symbol;Acc:HGNC:13945]
356	BTLA	1.29259	0.396496	4.3997e-05	0.00108011	ENSG00000186265	B and T lymphocyte associated [Source:HGNC Symbol;Acc:HGNC:21087]
357	RAC2	1.29179	0.288085	3.66508e-07	2.17285e-05	ENSG00000128340	Rac family small GTPase 2 [Source:HGNC Symbol;Acc:HGNC:9802]
358	ADAMDEC1	1.27981	0.696269	0.00162009	0.0177703	ENSG00000134028	ADAM like decysin 1 [Source:HGNC Symbol;Acc:HGNC:16299]
359	CD274	1.2689	0.548857	0.000561801	0.00806761	ENSG00000120217	CD274 molecule [Source:HGNC Symbol;Acc:HGNC:17635]
360	HLA-DRB1	1.26552	0.235593	3.37587e-09	5.31211e-07	ENSG00000196126	major histocompatibility complex, class II, DR beta 1 [Source:HGNC Symbol;Acc:HGNC:4948]
361	IL17REL	1.26299	0.657587	0.00131861	0.0152169	ENSG00000188263	interleukin 17 receptor E like [Source:HGNC Symbol;Acc:HGNC:33808]
362	TNFSF8	1.26141	0.394858	4.95552e-05	0.00119024	ENSG00000106952	TNF superfamily member 8 [Source:HGNC Symbol;Acc:HGNC:11938]
363	MAP4K1	1.25491	0.267251	1.23108e-07	8.85796e-06	ENSG00000104814	mitogen-activated protein kinase kinase kinase kinase 1 [Source:HGNC Symbol;Acc:HGNC:6863]
364	PTPN22	1.25111	0.301053	1.35196e-06	6.35834e-05	ENSG00000134242	protein tyrosine phosphatase non-receptor type 22 [Source:HGNC Symbol;Acc:HGNC:9652]
365	C5AR1	1.24771	0.52427	0.000535581	0.00780743	ENSG00000197405	complement C5a receptor 1 [Source:HGNC Symbol;Acc:HGNC:1338]
366	ACTC1	1.24618	1.064	0.00196328	0.0203614	ENSG00000159251	actin alpha cardiac muscle 1 [Source:HGNC Symbol;Acc:HGNC:143]
367	P2RY6	1.24551	0.331056	6.71647e-06	0.000235104	ENSG00000171631	pyrimidinergic receptor P2Y6 [Source:HGNC Symbol;Acc:HGNC:8543]
368	VSIG4	1.2412	0.446221	0.000167125	0.00305524	ENSG00000155659	V-set and immunoglobulin domain containing 4 [Source:HGNC Symbol;Acc:HGNC:17032]
369	TNC	1.2395	0.378379	3.63972e-05	0.000937034	ENSG00000041982	tenascin C [Source:HGNC Symbol;Acc:HGNC:5318]
370	GPR141	1.23505	0.338991	1.11329e-05	0.000356359	ENSG00000187037	G protein-coupled receptor 141 [Source:HGNC Symbol;Acc:HGNC:19997]
371	HLA-DQB1	1.23465	0.293506	1.12165e-06	5.44244e-05	ENSG00000179344	major histocompatibility complex, class II, DQ beta 1 [Source:HGNC Symbol;Acc:HGNC:4944]
372	COL4A4	1.23098	0.34976	1.59691e-05	0.000480987	ENSG00000081052	collagen type IV alpha 4 chain [Source:HGNC Symbol;Acc:HGNC:2206]
373	CX3CR1	1.22672	0.29404	1.30975e-06	6.17712e-05	ENSG00000168329	C-X3-C motif chemokine receptor 1 [Source:HGNC Symbol;Acc:HGNC:2558]
374	SPI1	1.22649	0.236223	9.34687e-09	1.14871e-06	ENSG00000066336	Spi-1 proto-oncogene [Source:HGNC Symbol;Acc:HGNC:11241]
375	CIITA	1.22484	0.204798	1.26069e-10	4.08197e-08	ENSG00000179583	class II major histocompatibility complex transactivator [Source:HGNC Symbol;Acc:HGNC:7067]
376	IFI30	1.21419	0.233347	8.99894e-09	1.12859e-06	ENSG00000216490	IFI30 lysosomal thiol reductase [Source:HGNC Symbol;Acc:HGNC:5398]
377	PACSIN1	1.21238	0.365836	3.71547e-05	0.00095072	ENSG00000124507	protein kinase C and casein kinase substrate in neurons 1 [Source:HGNC Symbol;Acc:HGNC:8570]
378	NCF1	1.21131	0.454317	0.000212597	0.00372477	ENSG00000158517	neutrophil cytosolic factor 1 [Source:HGNC Symbol;Acc:HGNC:7660]
379	SECTM1	1.20708	0.371965	4.80799e-05	0.00115811	ENSG00000141574	secreted and transmembrane 1 [Source:HGNC Symbol;Acc:HGNC:10707]
380	IL27RA	1.20233	0.186319	4.05163e-12	3.54591e-09	ENSG00000104998	interleukin 27 receptor subunit alpha [Source:HGNC Symbol;Acc:HGNC:17290]
381	NFAM1	1.20059	0.316188	5.96619e-06	0.000213276	ENSG00000235568	NFAT activating protein with ITAM motif 1 [Source:HGNC Symbol;Acc:HGNC:29872]
382	APOBEC3G	1.19746	0.307403	4.16014e-06	0.000155654	ENSG00000239713	apolipoprotein B mRNA editing enzyme catalytic subunit 3G [Source:HGNC Symbol;Acc:HGNC:17357]
383	CSF2RA-2	1.19679	0.29214	1.73982e-06	7.79079e-05
384	NR1D1	1.19309	0.239484	2.34645e-08	2.37995e-06	ENSG00000126368	nuclear receptor subfamily 1 group D member 1 [Source:HGNC Symbol;Acc:HGNC:7962]
385	RASAL3	1.18742	0.268789	4.49472e-07	2.58285e-05	ENSG00000105122	RAS protein activator like 3 [Source:HGNC Symbol;Acc:HGNC:26129]
386	ST8SIA4	1.18712	0.278137	8.64963e-07	4.37339e-05	ENSG00000113532	ST8 alpha-N-acetyl-neuraminide alpha-2,8-sialyltransferase 4 [Source:HGNC Symbol;Acc:HGNC:10871]
387	GZMM	1.1866	0.466772	0.000365799	0.00575013	ENSG00000197540	granzyme M [Source:HGNC Symbol;Acc:HGNC:4712]
388	IL18RAP	1.18652	0.486325	0.000452894	0.00683835	ENSG00000115607	interleukin 18 receptor accessory protein [Source:HGNC Symbol;Acc:HGNC:5989]
389	PCLAF	1.18554	0.187705	1.38483e-11	7.28635e-09	ENSG00000166803	PCNA clamp associated factor [Source:HGNC Symbol;Acc:HGNC:28961]
390	MPEG1	1.18434	0.286687	1.59437e-06	7.29468e-05	ENSG00000197629	macrophage expressed 1 [Source:HGNC Symbol;Acc:HGNC:29619]
391	CD14	1.18104	0.378478	6.36899e-05	0.00147503	ENSG00000170458	CD14 molecule [Source:HGNC Symbol;Acc:HGNC:1628]
392	PLEKHO1	1.18007	0.1861	1.14811e-11	6.66579e-09	ENSG00000023902	pleckstrin homology domain containing O1 [Source:HGNC Symbol;Acc:HGNC:24310]
393	KIF21B	1.17933	0.406413	0.000128439	0.00252631	ENSG00000116852	kinesin family member 21B [Source:HGNC Symbol;Acc:HGNC:29442]
394	CD8A	1.17906	0.397955	0.000111209	0.00225593	ENSG00000153563	CD8a molecule [Source:HGNC Symbol;Acc:HGNC:1706]
395	HERC6	1.17895	0.290767	2.08453e-06	8.99928e-05	ENSG00000138642	HECT and RLD domain containing E3 ubiquitin protein ligase family member 6 [Source:HGNC Symbol;Acc:HGNC:26072]
396	CSF2RB	1.17807	0.352677	3.23607e-05	0.000858043	ENSG00000100368	colony stimulating factor 2 receptor subunit beta [Source:HGNC Symbol;Acc:HGNC:2436]
397	EDN2	1.17805	0.778853	0.0026794	0.0257347	ENSG00000127129	endothelin 2 [Source:HGNC Symbol;Acc:HGNC:3177]
398	SIRPB2	1.17674	0.389427	7.51979e-05	0.00168814	ENSG00000196209	signal regulatory protein beta 2 [Source:HGNC Symbol;Acc:HGNC:16247]
399	SERPINB9	1.17367	0.295531	2.98153e-06	0.000117855	ENSG00000170542	serpin family B member 9 [Source:HGNC Symbol;Acc:HGNC:8955]
400	CSF2RA	1.17319	0.296977	3.04317e-06	0.000119715	ENSG00000198223	colony stimulating factor 2 receptor subunit alpha [Source:HGNC Symbol;Acc:HGNC:2435]
401	KLHL6	1.17212	0.363061	4.71172e-05	0.00113982	ENSG00000172578	kelch like family member 6 [Source:HGNC Symbol;Acc:HGNC:18653]
402	FAM78A	1.16896	0.246228	9.68143e-08	7.4432e-06	ENSG00000126882	family with sequence similarity 78 member A [Source:HGNC Symbol;Acc:HGNC:25465]
403	PIK3CG	1.16679	0.239124	4.98618e-08	4.43607e-06	ENSG00000105851	phosphatidylinositol-4,5-bisphosphate 3-kinase catalytic subunit gamma [Source:HGNC Symbol;Acc:HGNC:8978]
404	FLT3	1.16553	0.240654	6.14438e-08	5.23073e-06	ENSG00000122025	fms related receptor tyrosine kinase 3 [Source:HGNC Symbol;Acc:HGNC:3765]
405	AKNA	1.16279	0.209456	1.3792e-09	2.63882e-07	ENSG00000106948	AT-hook transcription factor [Source:HGNC Symbol;Acc:HGNC:24108]
406	PDE6G	1.16134	0.531364	0.000871936	0.0112583	ENSG00000185527	phosphodiesterase 6G [Source:HGNC Symbol;Acc:HGNC:8789]
407	APOBR	1.15826	0.27519	1.10335e-06	5.36912e-05	ENSG00000184730	apolipoprotein B receptor [Source:HGNC Symbol;Acc:HGNC:24087]
408	SIGLEC1	1.15716	0.420171	0.000206698	0.00363654	ENSG00000088827	sialic acid binding Ig like lectin 1 [Source:HGNC Symbol;Acc:HGNC:11127]
409	RSAD2	1.15116	0.485018	0.000453263	0.00683835	ENSG00000134321	radical S-adenosyl methionine domain containing 2 [Source:HGNC Symbol;Acc:HGNC:30908]
410	GPRIN3	1.14836	0.256327	3.49785e-07	2.08841e-05	ENSG00000185477	GPRIN family member 3 [Source:HGNC Symbol;Acc:HGNC:27733]
411	SELP	1.14647	0.335946	2.50236e-05	0.000697853	ENSG00000174175	selectin P [Source:HGNC Symbol;Acc:HGNC:10721]
412	CYBA	1.14605	0.2332	4.25051e-08	3.8067e-06	ENSG00000051523	cytochrome b-245 alpha chain [Source:HGNC Symbol;Acc:HGNC:2577]
413	LY96	1.14464	0.360914	5.55791e-05	0.00130151	ENSG00000154589	lymphocyte antigen 96 [Source:HGNC Symbol;Acc:HGNC:17156]
414	PIK3CD	1.1434	0.231129	2.67514e-08	2.64949e-06	ENSG00000171608	phosphatidylinositol-4,5-bisphosphate 3-kinase catalytic subunit delta [Source:HGNC Symbol;Acc:HGNC:8977]
415	APOL1	1.14255	0.297138	5.20573e-06	0.000188088	ENSG00000100342	apolipoprotein L1 [Source:HGNC Symbol;Acc:HGNC:618]
416	DENND1C	1.14023	0.255132	3.58483e-07	2.13279e-05	ENSG00000205744	DENN domain containing 1C [Source:HGNC Symbol;Acc:HGNC:26225]
417	SLA	1.13985	0.286818	3.07578e-06	0.000120217	ENSG00000155926	Src like adaptor [Source:HGNC Symbol;Acc:HGNC:10902]
418	DUSP1	1.13888	0.406298	0.000147344	0.00281273	ENSG00000120129	dual specificity phosphatase 1 [Source:HGNC Symbol;Acc:HGNC:3064]
419	GLIPR1	1.13738	0.245058	1.76467e-07	1.19154e-05	ENSG00000139278	GLI pathogenesis related 1 [Source:HGNC Symbol;Acc:HGNC:17001]
420	AKR1B10	1.13717	0.317064	1.34927e-05	0.000422261	ENSG00000198074	aldo-keto reductase family 1 member B10 [Source:HGNC Symbol;Acc:HGNC:382]
421	GFRA2	1.13704	0.287797	3.41769e-06	0.000130485	ENSG00000168546	GDNF family receptor alpha 2 [Source:HGNC Symbol;Acc:HGNC:4244]
422	IFI6	1.13641	0.380386	0.000110409	0.00224499	ENSG00000126709	interferon alpha inducible protein 6 [Source:HGNC Symbol;Acc:HGNC:4054]
423	GABRA3	1.13579	0.375369	0.000105773	0.00217531	ENSG00000011677	gamma-aminobutyric acid type A receptor subunit alpha3 [Source:HGNC Symbol;Acc:HGNC:4077]
424	LCE3D	1.13542	0.505939	0.00068163	0.00933429	ENSG00000163202	late cornified envelope 3D [Source:HGNC Symbol;Acc:HGNC:16615]
425	KLRK1	1.13504	0.422134	0.000242649	0.00414349	ENSG00000213809	killer cell lectin like receptor K1 [Source:HGNC Symbol;Acc:HGNC:18788]
426	POU2F2	1.13215	0.229437	3.78388e-08	3.44374e-06	ENSG00000028277	POU class 2 homeobox 2 [Source:HGNC Symbol;Acc:HGNC:9213]
427	ARHGAP9	1.13207	0.278669	1.98743e-06	8.669e-05	ENSG00000123329	Rho GTPase activating protein 9 [Source:HGNC Symbol;Acc:HGNC:14130]
428	TEX101	1.1282	0.358277	6.52727e-05	0.00150547	ENSG00000131126	testis expressed 101 [Source:HGNC Symbol;Acc:HGNC:30722]
429	CPVL	1.1205	0.214113	9.24845e-09	1.14497e-06	ENSG00000106066	carboxypeptidase vitellogenic like [Source:HGNC Symbol;Acc:HGNC:14399]
430	LAPTM5	1.11931	0.288993	4.93806e-06	0.000179961	ENSG00000162511	lysosomal protein transmembrane 5 [Source:HGNC Symbol;Acc:HGNC:29612]
431	SIGLEC10	1.11868	0.304613	1.00536e-05	0.000331258	ENSG00000142512	sialic acid binding Ig like lectin 10 [Source:HGNC Symbol;Acc:HGNC:15620]
432	CDC45	1.11675	0.248629	2.8571e-07	1.76856e-05	ENSG00000093009	cell division cycle 45 [Source:HGNC Symbol;Acc:HGNC:1739]
433	C3AR1	1.10859	0.442925	0.000414791	0.0063663	ENSG00000171860	complement C3a receptor 1 [Source:HGNC Symbol;Acc:HGNC:1319]
434	SAMHD1	1.10433	0.218704	2.14906e-08	2.21009e-06	ENSG00000101347	SAM and HD domain containing deoxynucleoside triphosphate triphosphohydrolase 1 [Source:HGNC Symbol;Acc:HGNC:15925]
435	CD180	1.10284	0.348532	5.94424e-05	0.00138236	ENSG00000134061	CD180 molecule [Source:HGNC Symbol;Acc:HGNC:6726]
436	CCL21	1.10059	0.235583	1.41598e-07	9.95927e-06	ENSG00000137077	C-C motif chemokine ligand 21 [Source:HGNC Symbol;Acc:HGNC:10620]
437	LST1	1.09936	0.242197	2.76837e-07	1.71997e-05	ENSG00000204482	leukocyte specific transcript 1 [Source:HGNC Symbol;Acc:HGNC:14189]
438	LYN	1.09917	0.250106	5.0478e-07	2.82358e-05	ENSG00000254087	LYN proto-oncogene, Src family tyrosine kinase [Source:HGNC Symbol;Acc:HGNC:6735]
439	SLCO5A1	1.09779	0.869438	0.00340255	0.0305215	ENSG00000137571	solute carrier organic anion transporter family member 5A1 [Source:HGNC Symbol;Acc:HGNC:19046]
440	NPL	1.09332	0.206549	5.69062e-09	8.33157e-07	ENSG00000135838	N-acetylneuraminate pyruvate lyase [Source:HGNC Symbol;Acc:HGNC:16781]
441	SH2D1A	1.08852	0.429997	0.000396425	0.00612912	ENSG00000183918	SH2 domain containing 1A [Source:HGNC Symbol;Acc:HGNC:10820]
442	PTGIR	1.08065	0.336117	5.21398e-05	0.00123994	ENSG00000160013	prostaglandin I2 receptor [Source:HGNC Symbol;Acc:HGNC:9602]
443	HAVCR2	1.07786	0.326313	3.82058e-05	0.000970243	ENSG00000135077	hepatitis A virus cellular receptor 2 [Source:HGNC Symbol;Acc:HGNC:18437]
444	RCSD1	1.07686	0.230306	1.49835e-07	1.03818e-05	ENSG00000198771	RCSD domain containing 1 [Source:HGNC Symbol;Acc:HGNC:28310]
445	ARPC1B	1.07331	0.208035	1.303e-08	1.51812e-06	ENSG00000130429	actin related protein 2/3 complex subunit 1B [Source:HGNC Symbol;Acc:HGNC:704]
446	JAKMIP1	1.07237	0.948335	0.00432816	0.0362734	ENSG00000152969	janus kinase and microtubule interacting protein 1 [Source:HGNC Symbol;Acc:HGNC:26460]
447	PARP9	1.07065	0.250417	8.69439e-07	4.38286e-05	ENSG00000138496	poly(ADP-ribose) polymerase family member 9 [Source:HGNC Symbol;Acc:HGNC:24118]
448	SLC4A8	1.06881	0.30332	1.65484e-05	0.000497544	ENSG00000050438	solute carrier family 4 member 8 [Source:HGNC Symbol;Acc:HGNC:11034]
449	TNFRSF9	1.06611	0.59207	0.00195153	0.0203203	ENSG00000049249	TNF receptor superfamily member 9 [Source:HGNC Symbol;Acc:HGNC:11924]
450	CD38	1.06033	0.504099	0.00100855	0.0124677	ENSG00000004468	CD38 molecule [Source:HGNC Symbol;Acc:HGNC:1667]
451	CD200R1	1.0589	0.265751	3.07736e-06	0.000120217	ENSG00000163606	CD200 receptor 1 [Source:HGNC Symbol;Acc:HGNC:24235]
452	ODF3B	1.05812	0.21352	3.53533e-08	3.28864e-06	ENSG00000177989	outer dense fiber of sperm tails 3B [Source:HGNC Symbol;Acc:HGNC:34388]
453	CD74	1.05779	0.185178	5.67968e-10	1.32818e-07	ENSG00000019582	CD74 molecule [Source:HGNC Symbol;Acc:HGNC:1697]
454	TMEM106A	1.05389	0.309135	2.70958e-05	0.000743304	ENSG00000184988	transmembrane protein 106A [Source:HGNC Symbol;Acc:HGNC:28288]
455	PTGDR2	1.05351	0.289428	1.17039e-05	0.000371107	ENSG00000183134	prostaglandin D2 receptor 2 [Source:HGNC Symbol;Acc:HGNC:4502]
456	IL2RB	1.05103	0.197141	6.54947e-09	9.37061e-07	ENSG00000100385	interleukin 2 receptor subunit beta [Source:HGNC Symbol;Acc:HGNC:6009]
457	STAP1	1.05016	0.765879	0.00296902	0.0278028	ENSG00000035720	signal transducing adaptor family member 1 [Source:HGNC Symbol;Acc:HGNC:24133]
458	CD84	1.04975	0.238914	4.76903e-07	2.71271e-05	ENSG00000066294	CD84 molecule [Source:HGNC Symbol;Acc:HGNC:1704]
459	SLC2A6	1.04972	0.352164	0.000118467	0.00236611	ENSG00000160326	solute carrier family 2 member 6 [Source:HGNC Symbol;Acc:HGNC:11011]
460	IFI35	1.04062	0.209267	2.94707e-08	2.84966e-06	ENSG00000068079	interferon induced protein 35 [Source:HGNC Symbol;Acc:HGNC:5399]
461	MICB	1.03878	0.30957	3.07106e-05	0.000821649	ENSG00000204516	MHC class I polypeptide-related sequence B [Source:HGNC Symbol;Acc:HGNC:7091]
462	FASLG	1.03746	0.621977	0.00231057	0.0228977	ENSG00000117560	Fas ligand [Source:HGNC Symbol;Acc:HGNC:11936]
463	SLC43A2	1.03687	0.235096	4.67145e-07	2.66621e-05	ENSG00000167703	solute carrier family 43 member 2 [Source:HGNC Symbol;Acc:HGNC:23087]
464	TBXAS1	1.03359	0.455329	0.000681902	0.00933429	ENSG00000059377	thromboxane A synthase 1 [Source:HGNC Symbol;Acc:HGNC:11609]
465	CYFIP2	1.02999	0.237955	8.06651e-07	4.16613e-05	ENSG00000055163	cytoplasmic FMR1 interacting protein 2 [Source:HGNC Symbol;Acc:HGNC:13760]
466	MX2	1.02559	0.332722	7.5089e-05	0.00168814	ENSG00000183486	MX dynamin like GTPase 2 [Source:HGNC Symbol;Acc:HGNC:7533]
467	SERPINA3	1.0238	0.608993	0.00210599	0.0214381	ENSG00000196136	serpin family A member 3 [Source:HGNC Symbol;Acc:HGNC:16]
468	TNFRSF1B	1.0235	0.312214	4.12455e-05	0.00102881	ENSG00000028137	TNF receptor superfamily member 1B [Source:HGNC Symbol;Acc:HGNC:11917]
469	CD33	1.01462	0.302728	3.34461e-05	0.000879893	ENSG00000105383	CD33 molecule [Source:HGNC Symbol;Acc:HGNC:1659]
470	PREX1	1.01345	0.214968	1.1532e-07	8.44193e-06	ENSG00000124126	phosphatidylinositol-3,4,5-trisphosphate dependent Rac exchange factor 1 [Source:HGNC Symbol;Acc:HGNC:32594]
471	LAMP3	1.01296	0.254866	2.47725e-06	0.000104014	ENSG00000078081	lysosomal associated membrane protein 3 [Source:HGNC Symbol;Acc:HGNC:14582]
472	ACRBP	1.00626	0.250489	2.86827e-06	0.000115317	ENSG00000111644	acrosin binding protein [Source:HGNC Symbol;Acc:HGNC:17195]
473	HLA-DMA	1.00588	0.200792	2.74892e-08	2.70665e-06	ENSG00000204257	major histocompatibility complex, class II, DM alpha [Source:HGNC Symbol;Acc:HGNC:4934]
474	C2CD4B	-1.03724	0.363863	0.000161566	0.00297951	ENSG00000205502	C2 calcium dependent domain containing 4B [Source:HGNC Symbol;Acc:HGNC:33628]
475	C1QTNF7	-1.04952	0.27829	6.77929e-06	0.000236811	ENSG00000163145	C1q and TNF related 7 [Source:HGNC Symbol;Acc:HGNC:14342]
476	CALB2	-1.06855	0.569249	0.00143118	0.0161507	ENSG00000172137	calbindin 2 [Source:HGNC Symbol;Acc:HGNC:1435]
477	NEUROD2	-1.09427	0.353117	7.32656e-05	0.00165137	ENSG00000171532	neuronal differentiation 2 [Source:HGNC Symbol;Acc:HGNC:7763]
478	ARNTL	-1.09959	0.190596	3.43311e-10	8.79008e-08	ENSG00000133794	aryl hydrocarbon receptor nuclear translocator like [Source:HGNC Symbol;Acc:HGNC:701]
479	GPIHBP1	-1.10208	0.290212	6.54642e-06	0.000230139	ENSG00000277494	glycosylphosphatidylinositol anchored high density lipoprotein binding protein 1 [Source:HGNC Symbol;Acc:HGNC:24945]
480	SIX2	-1.10796	0.453706	0.000464066	0.00697633	ENSG00000170577	SIX homeobox 2 [Source:HGNC Symbol;Acc:HGNC:10888]
481	MYEOV	-1.13	0.252421	3.43632e-07	2.06633e-05	ENSG00000172927	myeloma overexpressed [Source:HGNC Symbol;Acc:HGNC:7563]
482	WNT2	-1.14469	0.258791	4.39052e-07	2.54908e-05	ENSG00000105989	Wnt family member 2 [Source:HGNC Symbol;Acc:HGNC:12780]
483	PRG4	-1.17323	0.612815	0.00106592	0.0129531	ENSG00000116690	proteoglycan 4 [Source:HGNC Symbol;Acc:HGNC:9364]
484	SERHL2	-1.17484	0.387452	8.92233e-05	0.00193092	ENSG00000183569	serine hydrolase like 2 [Source:HGNC Symbol;Acc:HGNC:29446]
485	PRB2	-1.22892	0.606738	0.00090777	0.0115439	ENSG00000121335	proline rich protein BstNI subfamily 2 [Source:HGNC Symbol;Acc:HGNC:9338]
486	HSPB7	-1.23033	0.515953	0.000440501	0.0066845	ENSG00000173641	heat shock protein family B (small) member 7 [Source:HGNC Symbol;Acc:HGNC:5249]
487	KANK4	-1.24133	0.40856	7.51626e-05	0.00168814	ENSG00000132854	KN motif and ankyrin repeat domains 4 [Source:HGNC Symbol;Acc:HGNC:27263]
488	CCDC178	-1.24344	0.465924	0.000264127	0.0044471	ENSG00000166960	coiled-coil domain containing 178 [Source:HGNC Symbol;Acc:HGNC:29588]
489	C2CD4A	-1.2621	0.604744	0.00120642	0.014155	ENSG00000198535	C2 calcium dependent domain containing 4A [Source:HGNC Symbol;Acc:HGNC:33627]
490	TIMP4	-1.33795	0.537561	0.000368297	0.00577913	ENSG00000157150	TIMP metallopeptidase inhibitor 4 [Source:HGNC Symbol;Acc:HGNC:11823]
491	FRMD7	-1.38289	0.500293	0.000191708	0.00341308	ENSG00000165694	FERM domain containing 7 [Source:HGNC Symbol;Acc:HGNC:8079]
492	SPAG17	-1.40444	0.322547	5.41655e-07	2.99011e-05	ENSG00000155761	sperm associated antigen 17 [Source:HGNC Symbol;Acc:HGNC:26620]
493	SCD	-1.52432	0.570987	0.000179527	0.00323284	ENSG00000099194	stearoyl-CoA desaturase [Source:HGNC Symbol;Acc:HGNC:10571]
494	PRB3	-1.55938	0.540194	0.000117864	0.00235966	ENSG00000197870	proline rich protein BstNI subfamily 3 [Source:HGNC Symbol;Acc:HGNC:9339]
495	NPC1L1	-1.57455	0.470864	3.79569e-05	0.00096684	ENSG00000015520	NPC1 like intracellular cholesterol transporter 1 [Source:HGNC Symbol;Acc:HGNC:7898]
496	GPAM	-1.83823	0.521877	9.89307e-06	0.00032854	ENSG00000119927	glycerol-3-phosphate acyltransferase, mitochondrial [Source:HGNC Symbol;Acc:HGNC:24865]
497	TRDN	-1.85723	0.775434	0.000441081	0.0066845	ENSG00000186439	triadin [Source:HGNC Symbol;Acc:HGNC:12261]
498	SCRT1	-2.02702	0.712051	0.000222079	0.00385876	ENSG00000261678	scratch family transcriptional repressor 1 [Source:HGNC Symbol;Acc:HGNC:15950]
499	LACRT	-2.3557	0.675293	2.46286e-05	0.000692272	ENSG00000135413	lacritin [Source:HGNC Symbol;Acc:HGNC:16430]
500	THRSP	-2.8621	0.68368	6.35281e-07	3.39563e-05	ENSG00000151365	thyroid hormone responsive [Source:HGNC Symbol;Acc:HGNC:11800]
