# Supplementary material for: Evaluation of cutaneous immune response in a controlled human in vivo model of mosquito bites
Source: Nat Commun. 2022 Nov 17;13:7036. doi: 10.1038/s41467-022-34534-9 (PMC9672097; doi:10.1038/s41467-022-34534-9)
Supplement: Supplementary file 5 — Supplementary Data 2 [file 41467_2022_34534_MOESM5_ESM.xlsx]

## Sheet: Sheet1
Over represented pathways at the Reactome database at 30 minutes over nsk, ( genes at log2FC >1; FDR < 0.05)
Pathway ID	Pathway Top Level	Pathway name	#Entities found	#Entities total	Entities ratio	Entities pValue	Entities FDR	#Reactions found	#Reactions total	Reactions ratio	Species identifier	Species name	Submitted entities found	Selected for chord diagram
R-HSA-9006934	Signal Transduction	Signaling by Receptor Tyrosine Kinases	10	618	0.0433046	5.93015e-06	0.000237206	99	746	0.0549459	9606	Homo sapiens	FOSL1, EGR1, ARC, EGR2, FOSB, FOS, HBEGF	NO
R-HSA-166520	Signal Transduction	Signaling by NTRKs	9	166	0.011632	7.69644e-10	4.69483e-08	29	164	0.0120793	9606	Homo sapiens	FOSL1, EGR1, ARC, EGR2, FOSB, FOS	NO
R-HSA-187037	Signal Transduction	Signaling by NTRK1 (TRKA)	9	143	0.0100203	2.10378e-10	1.70406e-08	29	102	0.00751271	9606	Homo sapiens	FOSL1, EGR1, ARC, EGR2, FOSB, FOS	NO
R-HSA-400253	Circadian Clock	Circadian Clock	5	105	0.00735758	1.14474e-05	0.000400658	21	59	0.00434558	9606	Homo sapiens	PER1, NR1D1	NO
R-HSA-198725	Generic Transcription	Nuclear Events (kinase and transcription factor activation)	9	80	0.00560577	1.27798e-12	1.55913e-10	29	48	0.00353539	9606	Homo sapiens	FOSL1, EGR1, ARC, EGR2, FOSB, FOS	NO
R-HSA-9031628	Signal Transduction	NGF-stimulated transcription	9	56	0.00392404	5.40679e-14	1.32466e-11	29	37	0.0027252	9606	Homo sapiens	FOSL1, EGR1, ARC, EGR2, FOSB, FOS	NO
R-HSA-9634638	Signal Transduction	Estrogen-dependent nuclear events downstream of ESR-membrane signaling	3	29	0.00203209	7.83653e-05	0.00235096	2	12	0.000883848	9606	Homo sapiens	FOS, HBEGF	NO
R-HSA-1362300	Cell Cycle	Transcription of E2F targets under negative control by p107 (RBL1) and p130 (RBL2) in complex with HDAC1	2	20	0.00140144	0.00147861	0.0399224	2	8	0.000589232	9606	Homo sapiens	CCN1	NO
R-HSA-383280	Generic Transcription	Nuclear Receptor transcription pathway	5	86	0.00602621	4.38648e-06	0.000214937	2	2	0.000147308	9606	Homo sapiens	NR4A2, NR4A1, NR4A3, NR1D1	NO
Over represented pathways at the Reactome database at 4 hours over nsk, ( genes at log2FC >1; FDR < 0.05)
Pathway ID	Pathway Top Level	Pathway name	#Entities found	#Entities total	Entities ratio	Entities pValue	Entities FDR	#Reactions found	#Reactions total	Reactions ratio	Species identifier	Species name	Submitted entities found
R-HSA-168256	Immune System	Immune System	154	2684	0.188074	1.11022e-16	1.23235e-14	367	1623	0.11954	9606	Homo sapiens	FCN1, CCDC71L, CSF3, TNFRSF6B, CSF3R, NCF1, ICAM1, MT2A, PNP, MYC, IL4R, CISH, SLC11A1, MCEMP1, CLEC4A, MT1A, CRISPLD2, CD300E, ADAM8, CD300C, CLEC4E, S100A9, S100A8, CD274, C5AR1, FPR1, CSF2RB, TNFRSF11B, CD1D, FPR2, CFP, MEFV, PLAC8, ADGRG3, SOCS3, SOCS1, CLEC7A, CD300LB, S100A12, NLRP3, CD300LF, CCR1, MGAM, VCAM1, SIGLEC10, LYZ, ISG20, IL6, SELL, VNN2, TREML2, SERPINA3, CDKN1A, CXCL8, SIGLEC9,…	NO
R-HSA-1280215	Immune System	Cytokine Signaling in Immune system	81	1092	0.0765188	1.11022e-16	1.23235e-14	198	708	0.052147	9606	Homo sapiens	CCDC71L, CDKN1A, CSF3, CSF3R, CXCL8, IL20, TNFRSF6B, CEBPD, FPR1, CXCL1, TNFRSF11B, CSF2RB, CXCL3, PTGS2, CXCL2, RELB, ICAM1, SOCS3, IL1RL1, MT2A, SOCS1, CCL7, MYC, CCL4, ITGAX, S100A12, CCL2, CCL19, CCR5, FCGR1A, JAK3, CCR2, CCR1, IL4R, VCAM1, CISH, TNFRSF12A, MMP3, OSM, SOD2, BATF, ISG20, HCK, IL6, MMP13, IRF1, IL1B	NO
R-HSA-168249	Immune System	Innate Immune System	73	1334	0.0934763	2.44249e-15	2.32037e-13	137	710	0.0522943	9606	Homo sapiens	CCDC71L, FCN1, SERPINA3, CXCL8, SIGLEC9, SERPINA1, NCF1, TNFAIP6, SLC2A3, CXCL1, CXCL3, TREM1, SIRPB1, FCAR, ADAMTS4, HK3, PNP, CTSL, ITGAX, CCR2, CD53, SERPINB1, CR1, SLC11A1, PLAUR, MCEMP1, FGR, CEACAM3, CLEC4A, HCK, MT1A, CRISPLD2, IL1B, CD300E, ADAM8, LCP2, CD300C, CLEC4E, S100A9, S100A8, TLR2, CLEC12A, C5AR1, FPR1, FPR2, MEFV, CFP, RELB, LILRA5, PLAC8, ADGRG3, SOCS1, CXCR1, CLEC7A, CD300LB, …	NO
R-HSA-449147	Immune System	Signaling by Interleukins	68	643	0.0450564	1.11022e-16	1.23235e-14	154	493	0.0363114	9606	Homo sapiens	CCDC71L, CDKN1A, CSF3, CSF3R, CXCL8, IL20, CEBPD, FPR1, CXCL1, CSF2RB, CXCL3, PTGS2, CXCL2, ICAM1, SOCS3, IL1RL1, SOCS1, CCL7, MYC, CCL4, ITGAX, S100A12, CCL2, CCL19, CCR5, JAK3, CCR2, CCR1, IL4R, VCAM1, CISH, MMP3, OSM, SOD2, BATF, HCK, IL6, MMP13, IL1B	NO
R-HSA-6798695	Innate Immune system	Neutrophil degranulation	47	480	0.0336346	1.11022e-16	1.23235e-14	10	10	0.00073654	9606	Homo sapiens	FCN1, SERPINA3, CXCL8, SIGLEC9, SERPINA1, TNFAIP6, SLC2A3, CXCL1, CXCL3, SIRPB1, FCAR, ADAMTS4, HK3, PNP, ITGAX, CD53, SERPINB1, CR1, SLC11A1, PLAUR, MCEMP1, FGR, CEACAM3, CRISPLD2, ADAM8, CD300C, S100A9, S100A8, TLR2, CLEC12A, C5AR1, FPR1, FPR2, CFP, LILRA5, PLAC8, ADGRG3, CXCR1, S100A12, MGAM, LILRB2, LILRB3, LYZ, FCGR2A, SELL, VNN2, PTX3, MNDA, SIGLEC5	YES
R-HSA-372790	Signaling by GPCR	Signaling by GPCR	36	865	0.0606124	3.54211e-05	0.00145227	46	355	0.0261472	9606	Homo sapiens	CXCL8, GPR68, GPR65, RGS16, C5AR1, FPR1, CXCL1, FPR2, CXCL3, CXCL2, CXCL5, PIK3R5, HCAR3, HRH1, PNP, CCL7, CXCR1, CCL4, PROK2, CCL2, FFAR2, CCL19, CCR5, S1PR4, CCR3, CCR2, CCR1, PTGIR, MMP3, GPR4, MMP13, GPR183	NO
R-HSA-6785807	Cytokine Signaling	Interleukin-4 and Interleukin-13 signaling	36	211	0.0147852	1.11022e-16	1.23235e-14	28	47	0.00346174	9606	Homo sapiens	CDKN1A, VCAM1, IL4R, CXCL8, CEBPD, MMP3, OSM, CSF2RB, PTGS2, BATF, ICAM1, SOCS3, IL6, MMP13, SOCS1, CCL7, MYC, IL1B, ITGAX, CCL2, JAK3	YES
R-HSA-1280218	Immune System	Adaptive Immune System	34	1005	0.0704225	0.00231705	0.044024	42	264	0.0194446	9606	Homo sapiens	LILRA6, CD274, SIGLEC9, NCF1, FPR1, LILRA1, CD1D, LILRA2, TREM1, LILRA5, ICAM1, SOCS3, SOCS1, CTSL, CD300LB, FCGR1A, CD300LF, VCAM1, SIGLEC10, LILRB1, LILRB2, LILRB3, SELL, TREML2, CD300E, LCP2, CD300C, S100A9, S100A8, TLR2, SIGLEC5	NO
R-HSA-388396	Signaling by GPCR	GPCR downstream signalling	32	786	0.0550767	0.000147508	0.0057528	23	168	0.0123739	9606	Homo sapiens	CXCL8, GPR68, GPR65, RGS16, C5AR1, FPR1, CXCL1, FPR2, CXCL3, CXCL2, CXCL5, PIK3R5, HCAR3, HRH1, PNP, CXCR1, CCL4, PROK2, FFAR2, CCL19, CCR5, S1PR4, CCR3, CCR2, CCR1, PTGIR, MMP3, GPR4, MMP13, GPR183	NO
R-HSA-500792	Signaling by GPCR	GPCR ligand binding	32	606	0.0424637	9.02272e-07	4.9625e-05	23	187	0.0137733	9606	Homo sapiens	CXCL8, GPR68, GPR65, C5AR1, FPR1, CXCL1, FPR2, CXCL3, CXCL2, CXCL5, HCAR3, HRH1, PNP, CCL7, CXCR1, CCL4, PROK2, CCL2, FFAR2, CCL19, CCR5, S1PR4, CCR3, CCR2, CCR1, PTGIR, GPR4, GPR183	NO
R-HSA-373076	Signaling by GPCR	Class A/1 (Rhodopsin-like receptors)	32	412	0.0288697	1.23992e-10	8.18345e-09	23	160	0.0117846	9606	Homo sapiens	CXCL8, GPR68, GPR65, C5AR1, FPR1, CXCL1, FPR2, CXCL3, CXCL2, CXCL5, HCAR3, HRH1, PNP, CCL7, CXCR1, CCL4, PROK2, CCL2, FFAR2, CCL19, CCR5, S1PR4, CCR3, CCR2, CCR1, PTGIR, GPR4, GPR183	NO
R-HSA-6783783	Cytokine Signaling	Interleukin-10 signaling	32	86	0.00602621	1.11022e-16	1.23235e-14	4	15	0.00110481	9606	Homo sapiens	CCR1, CSF3, CXCL8, FPR1, CXCL1, CXCL3, PTGS2, CXCL2, ICAM1, IL6, CCL7, IL1B, CCL4, CCL2, CCL19, CCR5, CCR2	YES
R-HSA-418594	Signaling by GPCR	G alpha (i) signalling events	23	426	0.0298507	2.36376e-05	0.00104005	7	74	0.00545039	9606	Homo sapiens	CCR1, CXCL8, RGS16, C5AR1, FPR1, CXCL1, FPR2, CXCL3, CXCL2, CXCL5, HCAR3, PNP, CXCR1, GPR183, CCL4, CCL19, CCR5, S1PR4, CCR3, CCR2	NO
R-HSA-198933	Adaptive Immune System	Immunoregulatory interactions between a Lymphoid and a non-Lymphoid cell	23	316	0.0221428	1.77007e-07	1.06204e-05	11	44	0.00324077	9606	Homo sapiens	LILRA6, VCAM1, SIGLEC9, SIGLEC10, LILRB1, LILRB2, LILRA1, CD1D, LILRB3, LILRA2, TREM1, LILRA5, ICAM1, SELL, TREML2, CD300LB, CD300E, CD300C, FCGR1A, CD300LF, SIGLEC5	YES
R-HSA-375276	Signaling by GPCR	Peptide ligand-binding receptors	23	203	0.0142247	5.09924e-11	3.77344e-09	16	77	0.00567136	9606	Homo sapiens	CCR1, CXCL8, C5AR1, FPR1, CXCL1, FPR2, CXCL3, CXCL2, CXCL5, PNP, CXCR1, CCL7, CCL4, PROK2, CCL2, CCL19, CCR5, CCR3, CCR2	NO
R-HSA-1474244	Extracellular matrix organization	Extracellular matrix organization	17	329	0.0230537	0.000452053	0.0111268	61	319	0.0234956	9606	Homo sapiens	VCAM1, SERPINE1, MMP3, THBS1, ICAM1, ADAMTS4, ADAM19, CAPN14, MMP13, CTSL, ADAMTS1, ITGAX, ADAM8, ADAMTS8, ADAMTS9	NO
R-HSA-380108	Signaling by GPCR	Chemokine receptors bind chemokines	17	57	0.00399411	6.77236e-15	5.62106e-13	9	19	0.00139943	9606	Homo sapiens	CCR1, CXCL8, CXCL1, CXCL3, CXCL2, CXCL5, CXCR1, CCL7, CCL4, CCL2, CCL19, CCR5, CCR3, CCR2	YES
R-HSA-877300	Cytokine Signaling	Interferon gamma signaling	13	250	0.017518	0.00196209	0.0392417	4	16	0.00117846	9606	Homo sapiens	SOCS3, MT2A, VCAM1, SOCS1, IRF1, FCGR1A, ICAM1	YES
R-HSA-1474228	Extracellular matrix organization	Degradation of the extracellular matrix	11	148	0.0103707	0.000254119	0.00722813	49	105	0.00773367	9606	Homo sapiens	ADAMTS4, CAPN14, MMP13, CTSL, ADAMTS1, MMP3, ADAM8, ADAMTS8, ADAMTS9	YES
R-HSA-9674555	Cytokine Signaling	Signaling by CSF3 (G-CSF)	7	35	0.00245253	8.86819e-06	0.000416805	19	21	0.00154673	9606	Homo sapiens	SOCS3, HCK, CSF3, SOCS1, CSF3R	NO
R-HSA-9705462	Cytokine Signaling	Inactivation of CSF3 (G-CSF) signaling	7	27	0.00189195	1.65328e-06	8.43172e-05	9	9	0.000662886	9606	Homo sapiens	SOCS3, HCK, CSF3, SOCS1, CSF3R	NO
R-HSA-2172127	Innate Immune system	DAP12 interactions	6	53	0.00371383	0.00081016	0.0178235	14	33	0.00243058	9606	Homo sapiens	SIGLEC10, CD300LB, CD300E, LCP2, TREM1, SIRPB1	NO
R-HSA-5173214	Metabolism of proteins	O-glycosylation of TSR domain-containing proteins	6	41	0.00287296	0.000212106	0.00722813	2	2	0.000147308	9606	Homo sapiens	ADAMTS4, ADAMTS1, CFP, ADAMTS8, ADAMTS9, THBS1	NO
R-HSA-5083635	Diseases of metabolism	Defective B3GALTL causes PpS	6	39	0.00273281	0.000162466	0.00601125	1	1	7.3654e-05	9606	Homo sapiens	ADAMTS4, ADAMTS1, CFP, ADAMTS8, ADAMTS9, THBS1	NO
R-HSA-1266695	Cytokine Signaling	Interleukin-7 signaling	5	31	0.00217224	0.000463617	0.0111268	12	26	0.001915	9606	Homo sapiens	SOCS1, CISH, JAK3	NO
R-HSA-5660526	Cellular Responses to Stimuli	Response to metal ions	4	21	0.00147152	0.000944247	0.0198292	10	31	0.00228327	9606	Homo sapiens	MT2A, MT1A, MT1M	NO
R-HSA-6804116	Gene expression	TP53 Regulates Transcription of Genes Involved in G1 Cell Cycle Arrest	4	20	0.00140144	0.000789138	0.0178235	6	17	0.00125212	9606	Homo sapiens	CDKN1A, CCN1	NO
R-HSA-5661231	Cellular Responses to Stimuli	Metallothioneins bind metals	4	16	0.00112115	0.000344237	0.00895015	10	27	0.00198866	9606	Homo sapiens	MT2A, MT1A, MT1M	NO
R-HSA-8939242	Gene expression	RUNX1 regulates transcription of genes involved in differentiation of keratinocytes	3	11	0.000770794	0.00153154	0.0306307	3	8	0.000589232	9606	Homo sapiens	SOCS3, CTSL	NO
R-HSA-5660668	Innate Immune System	CLEC7A/inflammasome pathway	3	8	0.000560577	0.000615964	0.0141672	2	4	0.000294616	9606	Homo sapiens	IL1B	NO
R-HSA-69895	Cell cycle	Transcriptional activation of cell cycle inhibitor p21	3	6	0.000420433	0.000267708	0.00722813	4	5	0.00036827	9606	Homo sapiens	CDKN1A	NO
R-HSA-69560	Cell cycle	Transcriptional activation of p53 responsive genes	3	6	0.000420433	0.000267708	0.00722813	4	5	0.00036827	9606	Homo sapiens	CDKN1A	NO
R-HSA-8866911	Metabolism of proteins	TFAP2 (AP-2) family regulates transcription of cell cycle factors	3	6	0.000420433	0.000267708	0.00722813	4	4	0.000294616	9606	Homo sapiens	CDKN1A, MYC	NO
R-HSA-2142850	Metabolism	Hyaluronan biosynthesis and export	3	6	0.000420433	0.000267708	0.00722813	1	3	0.000220962	9606	Homo sapiens	HAS1, HAS3, HAS2	NO
Over represented pathways at the Reactome database at 48 hours over nsk, ( genes at log2FC >1; FDR < 0.05)
Pathway ID	Pathway Top Level	Pathway name	#Entities found	#Entities total	Entities ratio	Entities pValue	Entities FDR	#Reactions found	#Reactions total	Reactions ratio	Species identifier	Species name	Submitted entities found
R-HSA-168256	Immune System	Immune System	290	2684	0.188074	1.07692e-14	2.96152e-12	862	1623	0.11954	9606	Homo sapiens	CYFIP2, TNFRSF6B, GMFG, CLEC10A, IFI35, IFI30, SLA2, IL27RA, TBC1D10C, C3AR1, TNFSF11, LGALS9, HERC6, RSAD2, RNASE6, BIN2, PRKCQ, CD226, CFB, DEFB103A, EBI3, FPR1, CD1D, CFP, CD1C, MEFV, CD1B, PLAC8, KLRK1, NCKAP1L, SLAMF6, CD14, ICOS, HLA-DQA1, LYN, CCR1, FYB1, SIGLEC14, SIGLEC10, SH2D1A, PILRA, LYZ, CD209, CD28, CD27, TNFSF8, HLA-DRB1, ARHGAP9, ITK, SERPINA3, SIGLEC9, SERPINA1, ARPC1B, CD3G, CD…	NO
R-HSA-1280218	Immune System	Adaptive Immune System	111	1005	0.0704225	6.42122e-07	8.02652e-05	179	264	0.0194446	9606	Homo sapiens	CD86, NCF1, IFI30, HERC6, CD96, CYBB, CYBA, OSCAR, TYROBP, JAML, CD8A, CD300E, PRKCQ, CD226, CD300C, S100A9, CLEC4G, CARD11, S100A8, BLK, CD274, KLRB1, FPR1, LY96, CD1D, CD1C, CD1B, KLRK1, BTLA, CD300LB, SLAMF6, KLRC1, CD14, CD300LF, ICOS, HLA-DQA1, LYN, FYB1, SH2D1A, SIGLEC10, PILRA, SELP, PTPRC, SELL, CD209, CD28, HLA-DRA, HLA-DRB1, ITK, SIGLEC9, ITGB2, PIK3CD, PTPN22, CD3G, CD3E, ITGAL, CD3D, …	NO
R-HSA-6798695	Innate Immune system	Neutrophil degranulation	65	480	0.0336346	1.11022e-16	3.80806e-14	10	10	0.00073654	9606	Homo sapiens	ARHGAP9, FCN1, SERPINA3, SIGLEC9, SERPINA1, ITGAM, MS4A3, GMFG, ITGB2, ITGAL, MPO, SIRPB1, CTSS, HK3, GLIPR1, TBC1D10C, COTL1, C3AR1, ITGAX, CD33, CTSC, CD53, SERPINB3, FCER1G, CR1, NFAM1, CYBB, CYBA, TNFRSF1B, ARHGAP45, OSCAR, FGR, DOK2, CLEC4C, TYROBP, BIN2, ADAM8, CD300C, DOCK2, S100A9, S100A8, TLR2, LTF, S100A7, CLEC12A, C5AR1, FPR1, CFP, PLAC8, NCKAP1L, CD14, SIGLEC14, GZMB, ADA2, LILRB2, LI…	YES
R-HSA-198933	Adaptive Immune System	Immunoregulatory interactions between a Lymphoid and a non-Lymphoid cell	50	316	0.0221428	4.88398e-08	6.69106e-06	34	44	0.00324077	9606	Homo sapiens	SIGLEC9, ITGB2, CD3G, CD3E, ITGAL, CD3D, FCGR3A, CD33, CD96, ITGA4, OSCAR, CD200R1, TYROBP, JAML, CD8A, CD300E, CD226, CD300C, HCST, CLEC4G, LILRA6, KLRB1, CD1D, LILRA1, CD1C, LILRA2, CD1B, LILRA4, KLRK1, CD300LB, SLAMF6, KLRC1, CD300LF, FCGR1A, MICB, SH2D1A, SIGLEC10, LILRB1, PILRA, LILRB2, LILRB3, LILRB4, SELP, CD40LG, SELL, SIGLEC1, CD247, SIGLEC7, SIGLEC5	YES
R-HSA-877300	Cytokine Signaling	Interferon gamma signaling	37	250	0.017518	9.78972e-07	0.000111603	3	16	0.00117846	9606	Homo sapiens	CIITA, OAS2, HLA-DPB1, HLA-DRA, IRF8, FCGR1A, IFI30, HLA-DRB1, HLA-DQA1, HLA-DQB1, HLA-DPA1, OASL	YES
R-HSA-202403	Adaptive Immune System	TCR signaling	34	147	0.0103006	7.25087e-05	0.00551066	47	52	0.00383001	9606	Homo sapiens	ITK, FYB1, TRAT1, WAS, PTPN22, CD3G, CD3E, CD3D, ZAP70, CD4, PTPRC, LCK, HLA-DPB1, HLA-DRA, LCP2, PRKCQ, CD247, HLA-DRB1, HLA-DQA1, CARD11, HLA-DQB1, HLA-DPA1	YES
R-HSA-388841	Adaptive Immune System	Costimulation by the CD28 family	33	97	0.006797	1.32192e-06	0.000138802	28	35	0.00257789	9606	Homo sapiens	LYN, CD86, CD274, CD3G, CD3E, CD3D, VAV1, CD4, LCK, HLA-DPB1, BTLA, CD28, CTLA4, HLA-DRA, PDCD1, CD247, ICOS, HLA-DRB1, HLA-DQA1, HLA-DQB1, HLA-DPA1	YES
R-HSA-6785807	Cytokine Signaling	Interleukin-4 and Interleukin-13 signaling	28	211	0.0147852	1.71738e-05	0.00156281	26	47	0.00346174	9606	Homo sapiens	CCL22, ITGAM, ALOX15, ITGB2, F13A1, FASLG, CSF2RB, FOS, TNFRSF1B, IL2RG, FCER2, LCN2, ITGAX, TIMP1, JAK3, CCL26	YES
R-HSA-202424	Adaptive Immune System	Downstream TCR signaling	27	124	0.00868895	1.65179e-05	0.00156281	19	24	0.0017677	9606	Homo sapiens	TRAT1, CD3G, CD3E, CD3D, CD4, LCK, HLA-DPB1, HLA-DRA, PRKCQ, CD247, HLA-DRB1, HLA-DQA1, CARD11, HLA-DQB1, HLA-DPA1	NO
R-HSA-389948	Adaptive Immune System	PD-1 signaling	26	45	0.00315325	1.11022e-16	3.80806e-14	5	5	0.00036827	9606	Homo sapiens	CD274, CD3G, CD3E, CD3D, CD4, LCK, HLA-DPB1, HLA-DRA, PDCD1, CD247, HLA-DRB1, HLA-DQA1, HLA-DQB1, HLA-DPA1	YES
R-HSA-2132295	Adaptive Immune System	MHC class II antigen presentation	25	149	0.0104408	2.70621e-08	4.62762e-06	26	26	0.001915	9606	Homo sapiens	CD74, IFI30, CTSS, HLA-DMA, HLA-DMB, HLA-DPB1, HLA-DRA, CLC, HLA-DRB1, HLA-DQA1, CTSC, HLA-DQB1, HLA-DPA1	YES
R-HSA-6783783	Cytokine Signaling	Interleukin-10 signaling	24	86	0.00602621	6.39751e-09	1.25391e-06	13	15	0.00110481	9606	Homo sapiens	CCR1, CD86, CCL22, IL10RA, FPR1, TNFRSF1B, FCER2, CXCL10, TIMP1, CCL19, CCR5, CCR2, CCL26	YES
R-HSA-202433	Adaptive Immune System	Generation of second messenger molecules	29	59	0.00413426	4.50703e-08	6.69106e-06	17	17	0.00125212	9606	Homo sapiens	ITK, FYB1, WAS, CD3G, CD3E, CD3D, ZAP70, CD4, LCK, HLA-DPB1, HLA-DRA, LCP2, CD247, HLA-DRB1, HLA-DQA1, HLA-DQB1, HLA-DPA1	NO
R-HSA-380108	Signaling by GPCR	Chemokine receptors bind chemokines	22	57	0.00399411	7.30049e-12	1.67181e-09	15	19	0.00139943	9606	Homo sapiens	CCR1, CX3CR1, CCL13, CXCL9, CCL22, CCL21, CXCR4, CXCR6, CXCL10, CXCL11, CXCR3, XCL2, XCL1, CCR8, CCR7, CCL19, CCR5, CCR4, CCL17, CCR3, CCL26, CCR2	NO
R-HSA-6803157	Innate Immune System	Antimicrobial peptides	17	123	0.00861888	4.19927e-05	0.00344099	25	58	0.00427193	9606	Homo sapiens	DEFB103A, PLA2G2A, RNASE6, GZMB, LYZ, S100A7A, CD4, GNLY, LCN2, PI3, DEFB4A, S100A9, S100A8, TLR2, CCR2, LTF, S100A7	YES
R-HSA-202427	Adaptive Immune System	Phosphorylation of CD3 and TCR zeta chains	26	45	0.00315325	1.11022e-16	3.80806e-14	7	7	0.000515578	9606	Homo sapiens	PTPN22, CD3G, CD3E, CD3D, CD4, PTPRC, LCK, HLA-DPB1, HLA-DRA, CD247, HLA-DRB1, HLA-DQA1, HLA-DQB1, HLA-DPA1	NO
R-HSA-202430	Adaptive Immune System	Translocation of ZAP-70 to Immunological synapse	26	42	0.00294303	1.11022e-16	3.80806e-14	4	4	0.000294616	9606	Homo sapiens	PTPN22, CD3G, CD3E, CD3D, ZAP70, CD4, LCK, HLA-DPB1, HLA-DRA, CD247, HLA-DRB1, HLA-DQA1, HLA-DQB1, HLA-DPA1	NO
R-HSA-912526	Cytokine Signaling	Interleukin receptor SHC signaling	7	29	0.00203209	9.91624e-05	0.00674305	6	6	0.000441924	9606	Homo sapiens	IL2RA, IL2RB, PIK3CD, CSF2RB, IL2RG, CSF2RA, JAK3	NO
R-HSA-5676594	Cytokine Signaling	TNF receptor superfamily (TNFSF) members mediating non-canonical NF-kB pathway	6	17	0.00119123	0.000189734	0.0123327	11	12	0.000883848	9606	Homo sapiens	CD40LG, TNFSF11, FASLG, LTB, BIRC3, TNFSF13B	NO
R-HSA-6799990	Innate Immune System	Metal sequestration by antimicrobial proteins	6	13	0.000910938	4.30124e-05	0.00344099	5	5	0.00036827	9606	Homo sapiens	S100A7A, LCN2, S100A9, S100A8, S100A7, LTF	NO
