# Supplementary material for: Evaluation of cutaneous immune response in a controlled human in vivo model of mosquito bites
Source: Nat Commun. 2022 Nov 17;13:7036. doi: 10.1038/s41467-022-34534-9 (PMC9672097; doi:10.1038/s41467-022-34534-9)
Supplement: Supplementary file 6 — Supplementary Data 3 [file 41467_2022_34534_MOESM6_ESM.xlsx]

## Sheet: Sheet2
Gene Symbol	log2FC @30m	FDR @30m	GeneSyb	log2FC @4h	FDR @4h	GeneSyb	log2FC @48h	FDR @48h	GeneSyb	Description
FOSB	4.23129	1.96865e-05	FOSB	0.00660753	0.828576	FOSB	0.0475075	0.0593165	FOSB	FosB proto-oncogene, AP-1 transcription factor subunit [Source:HGNC Symbol;Acc:HGNC:3797]	18.7822	1.00459	1.03348
CCN1	2.75974	6.61655e-06	CCN1	1.53127	0.00520059	CCN1	0.842573	0.0362982	CCN1	cellular communication network factor 1 [Source:HGNC Symbol;Acc:HGNC:2654]	6.77274	2.89039	1.79325
NR4A1	2.73184	9.90923e-06	NR4A1	0.015616	0.72791	NR4A1	-0.0256396	0.703381	NR4A1	nuclear receptor subfamily 4 group A member 1 [Source:HGNC Symbol;Acc:HGNC:7980]	6.64303	1.01088	0.982385
EDN2	2.31127	0.00394102	EDN2	0.0345705	0.273324	EDN2	1.17805	0.0257347	EDN2	endothelin 2 [Source:HGNC Symbol;Acc:HGNC:3177]	4.96318	1.02425	2.2627
FOSL1	2.28762	0.0156592	FOSL1	3.76484	3.72351e-07	FOSL1	0.0337087	0.470455	FOSL1	FOS like 1, AP-1 transcription factor subunit [Source:HGNC Symbol;Acc:HGNC:13718]	4.88249	13.5934	1.02364
CD69	2.2017	0.0424904	CD69	3.64325	1.12221e-05	CD69	2.61368	0.000641088	CD69	CD69 molecule [Source:HGNC Symbol;Acc:HGNC:1694]	4.60022	12.4947	6.12064
NR4A3	2.18495	0.0222386	NR4A3	1.88353	0.00752457	NR4A3	0.0321278	0.496821	NR4A3	nuclear receptor subfamily 4 group A member 3 [Source:HGNC Symbol;Acc:HGNC:7982]	4.54712	3.68977	1.02252
ATF3	2.15113	0.00103892	ATF3	0.0585012	0.124212	ATF3	0.0807265	0.184287	ATF3	activating transcription factor 3 [Source:HGNC Symbol;Acc:HGNC:785]	4.44176	1.04138	1.05755
FOS	2.0796	0.00541648	FOS	0.054842	0.106439	FOS	1.53724	0.00449467	FOS	Fos proto-oncogene, AP-1 transcription factor subunit [Source:HGNC Symbol;Acc:HGNC:3796]	4.2269	1.03875	2.90239
EGR1	1.92119	0.00448083	EGR1	0.0741446	0.0536706	EGR1	0.0382565	0.55782	EGR1	early growth response 1 [Source:HGNC Symbol;Acc:HGNC:3238]	3.78737	1.05274	1.02687
NR4A2	1.82896	0.00299969	NR4A2	-0.0015494	0.97719	NR4A2	-0.0278057	0.705386	NR4A2	nuclear receptor subfamily 4 group A member 2 [Source:HGNC Symbol;Acc:HGNC:7981]	3.55281	0.998927	0.980911
PTGS2	1.81977	0.0397338	PTGS2	2.02722	0.00212093	PTGS2	0.0458196	0.342447	PTGS2	prostaglandin-endoperoxide synthase 2 [Source:HGNC Symbol;Acc:HGNC:9605]	3.53025	4.07619	1.03227
DUSP1	1.5886	0.00116366	DUSP1	0.0483562	0.360353	DUSP1	1.13888	0.00281273	DUSP1	dual specificity phosphatase 1 [Source:HGNC Symbol;Acc:HGNC:3064]	3.00758	1.03409	2.20209
HBEGF	1.46852	0.0129893	HBEGF	0.611007	0.0535817	HBEGF	0.0342237	0.656729	HBEGF	heparin binding EGF like growth factor [Source:HGNC Symbol;Acc:HGNC:3059]	2.76738	1.52732	1.02401
EGR2	1.42942	0.00139779	EGR2	0.0531899	0.352425	EGR2	0.0496211	0.60296	EGR2	early growth response 2 [Source:HGNC Symbol;Acc:HGNC:3239]	2.69338	1.03756	1.03499
CIART	1.38496	6.46224e-05	CIART	-0.00446319	0.958333	CIART	1.45496	1.06707e-06	CIART	circadian associated repressor of transcription [Source:HGNC Symbol;Acc:HGNC:25200]	2.61164	0.996911	2.74148
NR1D1	1.38332	1.07285e-06	NR1D1	-0.0661503	0.401577	NR1D1	1.19309	2.37995e-06	NR1D1	nuclear receptor subfamily 1 group D member 1 [Source:HGNC Symbol;Acc:HGNC:7962]	2.60867	0.955183	2.28641
ZFP36	1.26017	0.0222386	ZFP36	1.6572	9.34875e-05	ZFP36	0.102208	0.217897	ZFP36	ZFP36 ring finger protein [Source:HGNC Symbol;Acc:HGNC:12862]	2.39524	3.15404	1.07341
APOLD1	1.23113	0.0131102	APOLD1	0.954098	0.0100421	APOLD1	0.107863	0.222366	APOLD1	apolipoprotein L domain containing 1 [Source:HGNC Symbol;Acc:HGNC:25268]	2.34751	1.93737	1.07763
ARC	1.22659	0.0454321	ARC	0.00106052	0.988638	ARC	-0.011945	0.901806	ARC	activity regulated cytoskeleton associated protein [Source:HGNC Symbol;Acc:HGNC:648]	2.34013	1.00074	0.991755
CAMKV	1.17314	0.167487	CAMKV	0.00682074	0.882998	CAMKV	0.0952033	0.112153	CAMKV	CaM kinase like vesicle associated [Source:HGNC Symbol;Acc:HGNC:28788]	2.25503	1.00474	1.06822
DUSP2	1.16321	0.0117308	DUSP2	0.0399587	0.517521	DUSP2	-0.00149267	0.989975	DUSP2	dual specificity phosphatase 2 [Source:HGNC Symbol;Acc:HGNC:3068]	2.23955	1.02808	0.998966
SNAI1	1.15147	0.0257183	SNAI1	0.920943	0.0125243	SNAI1	0.0186802	0.862011	SNAI1	snail family transcriptional repressor 1 [Source:HGNC Symbol;Acc:HGNC:11128]	2.22141	1.89335	1.01303
AREG	1.10489	0.0768332	AREG	1.69469	0.00021592	AREG	0.0670724	0.370803	AREG	amphiregulin [Source:HGNC Symbol;Acc:HGNC:651]	2.15082	3.23707	1.04759
KLF2	1.08363	0.000463518	KLF2	0.135348	0.165423	KLF2	0.323994	0.0873618	KLF2	Kruppel like factor 2 [Source:HGNC Symbol;Acc:HGNC:6347]	2.11936	1.09836	1.25179
SIK1B	1.06463	0.0193065	SIK1B	-0.0160997	0.824962	SIK1B	0.0830992	0.380693	SIK1B	salt inducible kinase 1B (putative) [Source:HGNC Symbol;Acc:HGNC:52389]	2.09163	0.988903	1.05929
CSRNP1	1.05092	0.00980357	CSRNP1	0.845645	0.00646304	CSRNP1	0.0418275	0.700501	CSRNP1	cysteine and serine rich nuclear protein 1 [Source:HGNC Symbol;Acc:HGNC:14300]	2.07186	1.79707	1.02942
PER1	1.0205	0.0104887	PER1	-0.104173	0.172727	PER1	0.851906	0.0035779	PER1	period circadian regulator 1 [Source:HGNC Symbol;Acc:HGNC:8845]	2.02863	0.930338	1.80488
IL2RB	1.36935e-05	0.624066	IL2RB	-0.0133611	0.892192	IL2RB	1.05103	9.37061e-07	IL2RB	interleukin 2 receptor subunit beta [Source:HGNC Symbol;Acc:HGNC:6009]	1.00001	0.990782	2.07201
GABRA3	1.32961e-05	0.0129893	GABRA3	1.04368	0.00679104	GABRA3	1.13579	0.00217531	GABRA3	gamma-aminobutyric acid type A receptor subunit alpha3 [Source:HGNC Symbol;Acc:HGNC:4077]	1.00001	2.06147	2.19738
GADD45B	1.18207e-05	0.560022	GADD45B	1.20297	5.56427e-06	GADD45B	0.00714967	0.983137	GADD45B	growth arrest and DNA damage inducible beta [Source:HGNC Symbol;Acc:HGNC:4096]	1.00001	2.30213	1.00497
MYC	1.14909e-05	0.523789	MYC	1.00307	0.000353487	MYC	0.014834	0.917261	MYC	MYC proto-oncogene, bHLH transcription factor [Source:HGNC Symbol;Acc:HGNC:7553]	1.00001	2.00426	1.01034
CDKN1A	1.02398e-05	0.857002	CDKN1A	1.03885	7.04155e-05	CDKN1A	-0.000993501	0.989518	CDKN1A	cyclin dependent kinase inhibitor 1A [Source:HGNC Symbol;Acc:HGNC:1784]	1.00001	2.05458	0.999312
SLC20A1	9.43999e-06	0.720952	SLC20A1	1.06748	0.000449815	SLC20A1	0.364011	0.0730812	SLC20A1	solute carrier family 20 member 1 [Source:HGNC Symbol;Acc:HGNC:10946]	1.00001	2.09577	1.287
CEBPD	7.81937e-06	0.999695	CEBPD	1.21057	3.54426e-06	CEBPD	0.122153	0.312074	CEBPD	CCAAT enhancer binding protein delta [Source:HGNC Symbol;Acc:HGNC:1835]	1.00001	2.31429	1.08836
ADAMTS1	7.46902e-06	0.397245	ADAMTS1	1.74979	7.17548e-05	ADAMTS1	0.0961619	0.224898	ADAMTS1	ADAM metallopeptidase with thrombospondin type 1 motif 1 [Source:HGNC Symbol;Acc:HGNC:217]	1.00001	3.36309	1.06893
SLC4A8	7.18856e-06	0.999695	SLC4A8	0.178776	0.091084	SLC4A8	1.06881	0.000497544	SLC4A8	solute carrier family 4 member 8 [Source:HGNC Symbol;Acc:HGNC:11034]	1	1.13192	2.0977
POU2F2	6.79171e-06	0.999695	POU2F2	0.670566	0.00653429	POU2F2	1.13215	3.44374e-06	POU2F2	POU class 2 homeobox 2 [Source:HGNC Symbol;Acc:HGNC:9213]	1	1.5917	2.19185
CXCR4	6.75643e-06	0.819052	CXCR4	0.606915	0.0486678	CXCR4	1.84618	1.10964e-06	CXCR4	C-X-C motif chemokine receptor 4 [Source:HGNC Symbol;Acc:HGNC:2561]	1	1.523	3.59546
PCLAF	6.71377e-06	0.999695	PCLAF	-0.00466112	0.969932	PCLAF	1.18554	7.28635e-09	PCLAF	PCNA clamp associated factor [Source:HGNC Symbol;Acc:HGNC:28961]	1	0.996774	2.27448
PLEKHO1	6.58316e-06	0.999695	PLEKHO1	0.164079	0.166149	PLEKHO1	1.18007	6.66579e-09	PLEKHO1	pleckstrin homology domain containing O1 [Source:HGNC Symbol;Acc:HGNC:24310]	1	1.12045	2.26587
HS3ST2	6.37535e-06	0.666374	HS3ST2	0.898319	0.0251995	HS3ST2	1.50128	0.000457742	HS3ST2	heparan sulfate-glucosamine 3-sulfotransferase 2 [Source:HGNC Symbol;Acc:HGNC:5195]	1	1.86389	2.83094
WFDC1	6.21563e-06	0.999695	WFDC1	0.0997828	0.162677	WFDC1	1.536	1.58673e-06	WFDC1	WAP four-disulfide core domain 1 [Source:HGNC Symbol;Acc:HGNC:15466]	1	1.07161	2.8999
GAPT	6.02619e-06	0.999695	GAPT	1.12913	0.00273784	GAPT	1.93166	8.79008e-08	GAPT	GRB2 binding adaptor protein, transmembrane [Source:HGNC Symbol;Acc:HGNC:26588]	1	2.18727	3.81495
ACRBP	5.82772e-06	0.999695	ACRBP	-0.00887151	0.912815	ACRBP	1.00626	0.000115317	ACRBP	acrosin binding protein [Source:HGNC Symbol;Acc:HGNC:17195]	1	0.99387	2.0087
ARHGAP45	5.60083e-06	0.999695	ARHGAP45	0.114023	0.240227	ARHGAP45	1.41342	5.00357e-10	ARHGAP45	Rho GTPase activating protein 45 [Source:HGNC Symbol;Acc:HGNC:17102]	1	1.08224	2.66367
HERC6	5.40416e-06	0.999695	HERC6	0.0154047	0.840009	HERC6	1.17895	8.99928e-05	HERC6	HECT and RLD domain containing E3 ubiquitin protein ligase family member 6 [Source:HGNC Symbol;Acc:HGNC:26072]	1	1.01073	2.26413
SLAMF8	5.29449e-06	0.999695	SLAMF8	0.111099	0.13446	SLAMF8	2.10392	4.67329e-10	SLAMF8	SLAM family member 8 [Source:HGNC Symbol;Acc:HGNC:21391]	1	1.08005	4.29874
SLC2A3	5.28796e-06	0.94713	SLC2A3	1.78789	0.000166348	SLC2A3	0.112773	0.135162	SLC2A3	solute carrier family 2 member 3 [Source:HGNC Symbol;Acc:HGNC:11007]	1	3.4531	1.0813
SERPINE1	5.20863e-06	0.534415	SERPINE1	1.73104	0.00176633	SERPINE1	2.09108	8.6314e-05	SERPINE1	serpin family E member 1 [Source:HGNC Symbol;Acc:HGNC:8583]	1	3.31968	4.26066
BCL3	5.10873e-06	0.999695	BCL3	1.67972	7.0137e-09	BCL3	0.0275265	0.826632	BCL3	BCL3 transcription coactivator [Source:HGNC Symbol;Acc:HGNC:998]	1	3.20365	1.01926
RGS1	5.06647e-06	0.558877	RGS1	0.043995	0.217651	RGS1	2.33406	2.49815e-05	RGS1	regulator of G protein signaling 1 [Source:HGNC Symbol;Acc:HGNC:9991]	1	1.03096	5.04221
SLC43A2	5.01917e-06	0.999695	SLC43A2	0.549713	0.0214333	SLC43A2	1.03687	2.66621e-05	SLC43A2	solute carrier family 43 member 2 [Source:HGNC Symbol;Acc:HGNC:23087]	1	1.46379	2.05177
IFI35	5.00477e-06	0.999695	IFI35	0.0722523	0.41668	IFI35	1.04062	2.84966e-06	IFI35	interferon induced protein 35 [Source:HGNC Symbol;Acc:HGNC:5399]	1	1.05136	2.05711
C11orf96	4.82589e-06	0.999695	C11orf96	1.23123	0.000373019	C11orf96	0.0165586	0.890744	C11orf96	chromosome 11 open reading frame 96 [Source:HGNC Symbol;Acc:HGNC:38675]	1	2.34767	1.01154
AKNA	4.80062e-06	0.999695	AKNA	0.219022	0.120681	AKNA	1.16279	2.63882e-07	AKNA	AT-hook transcription factor [Source:HGNC Symbol;Acc:HGNC:24108]	1	1.16394	2.2389
HAS1	4.72011e-06	0.948597	HAS1	1.99018	0.000134893	HAS1	-0.050726	0.442904	HAS1	hyaluronan synthase 1 [Source:HGNC Symbol;Acc:HGNC:4818]	1	3.97286	0.96545
NCOA7	4.71087e-06	0.999695	NCOA7	1.20794	1.61858e-05	NCOA7	0.0642717	0.572374	NCOA7	nuclear receptor coactivator 7 [Source:HGNC Symbol;Acc:HGNC:21081]	1	2.31008	1.04556
RGS16	4.71002e-06	0.948597	RGS16	2.7762	6.159e-08	RGS16	0.0638909	0.328479	RGS16	regulator of G protein signaling 16 [Source:HGNC Symbol;Acc:HGNC:9997]	1	6.85046	1.04528
IRF1	4.62285e-06	0.999695	IRF1	1.66624	3.72351e-07	IRF1	0.889733	0.00334654	IRF1	interferon regulatory factor 1 [Source:HGNC Symbol;Acc:HGNC:6116]	1	3.17386	1.85283
GPR183	4.47385e-06	0.877916	GPR183	1.58687	0.00349673	GPR183	2.39394	6.60507e-06	GPR183	G protein-coupled receptor 183 [Source:HGNC Symbol;Acc:HGNC:3128]	1	3.00397	5.2559
SPNS3	4.38216e-06	0.999695	SPNS3	0.0318092	0.527221	SPNS3	1.76058	2.06385e-05	SPNS3	sphingolipid transporter 3 (putative) [Source:HGNC Symbol;Acc:HGNC:28433]	1	1.02229	3.38833
CCR3	4.35543e-06	0.872006	CCR3	1.28171	0.0148798	CCR3	1.4586	0.00518165	CCR3	C-C motif chemokine receptor 3 [Source:HGNC Symbol;Acc:HGNC:1604]	1	2.43127	2.74842
SOCS3	4.27848e-06	0.594444	SOCS3	3.44444	1.60877e-07	SOCS3	0.0734756	0.0965977	SOCS3	suppressor of cytokine signaling 3 [Source:HGNC Symbol;Acc:HGNC:19391]	1	10.8863	1.05225
TEX101	4.25295e-06	0.999695	TEX101	0.046862	0.402597	TEX101	1.1282	0.00150547	TEX101	testis expressed 101 [Source:HGNC Symbol;Acc:HGNC:30722]	1	1.03302	2.18586
S1PR4	4.23301e-06	0.999695	S1PR4	1.5185	0.00145612	S1PR4	2.46395	7.42992e-08	S1PR4	sphingosine-1-phosphate receptor 4 [Source:HGNC Symbol;Acc:HGNC:3170]	1	2.86492	5.51727
CCL2	4.22436e-06	0.999695	CCL2	3.43023	2.86526e-11	CCL2	0.0582332	0.370982	CCL2	C-C motif chemokine ligand 2 [Source:HGNC Symbol;Acc:HGNC:10618]	1	10.7796	1.04119
GREM1	4.20934e-06	0.999695	GREM1	2.18537	1.18845e-07	GREM1	0.0563454	0.496442	GREM1	gremlin 1, DAN family BMP antagonist [Source:HGNC Symbol;Acc:HGNC:2001]	1	4.54842	1.03983
ICAM1	4.14246e-06	0.999695	ICAM1	2.5628	2.94474e-08	ICAM1	0.154822	0.0804045	ICAM1	intercellular adhesion molecule 1 [Source:HGNC Symbol;Acc:HGNC:5344]	1	5.90855	1.11328
RPGRIP1	4.0817e-06	0.834857	RPGRIP1	0.0264805	0.419357	RPGRIP1	1.48253	0.00944878	RPGRIP1	RPGR interacting protein 1 [Source:HGNC Symbol;Acc:HGNC:13436]	1	1.01852	2.79439
CCL8	4.02663e-06	0.32723	CCL8	3.55553	3.54426e-06	CCL8	0.0240775	0.595109	CCL8	C-C motif chemokine ligand 8 [Source:HGNC Symbol;Acc:HGNC:10635]	1	11.7577	1.01683
CH25H	3.98167e-06	0.397245	CH25H	3.80926	3.95612e-07	CH25H	1.79972	0.00727471	CH25H	cholesterol 25-hydroxylase [Source:HGNC Symbol;Acc:HGNC:1907]	1	14.0185	3.48152
RND1	3.94438e-06	0.999695	RND1	1.80983	0.000688434	RND1	-0.00564297	0.951757	RND1	Rho family GTPase 1 [Source:HGNC Symbol;Acc:HGNC:18314]	1	3.50601	0.996096
PDPN	3.92409e-06	0.999695	PDPN	0.749245	0.00958937	PDPN	1.31414	5.87424e-06	PDPN	podoplanin [Source:HGNC Symbol;Acc:HGNC:29602]	1	1.68091	2.48654
C5AR1	3.86888e-06	0.999695	C5AR1	1.71053	0.00100643	C5AR1	1.24771	0.00780743	C5AR1	complement C5a receptor 1 [Source:HGNC Symbol;Acc:HGNC:1338]	1	3.27281	2.37464
PIK3CG	3.82559e-06	0.999695	PIK3CG	0.0990166	0.250102	PIK3CG	1.16679	4.43607e-06	PIK3CG	phosphatidylinositol-4,5-bisphosphate 3-kinase catalytic subunit gamma [Source:HGNC Symbol;Acc:HGNC:8978]	1	1.07104	2.24511
OSM	3.81961e-06	0.100281	OSM	4.78394	1.05742e-07	OSM	0.0747527	0.012561	OSM	oncostatin M [Source:HGNC Symbol;Acc:HGNC:8506]	1	27.5492	1.05318
MICB	3.80147e-06	0.999695	MICB	0.00607243	0.945906	MICB	1.03878	0.000821649	MICB	MHC class I polypeptide-related sequence B [Source:HGNC Symbol;Acc:HGNC:7091]	1	1.00422	2.05449
CCL4	3.69395e-06	0.0129893	CCL4	4.02705	5.63184e-05	CCL4	0.0543563	0.0433624	CCL4	C-C motif chemokine ligand 4 [Source:HGNC Symbol;Acc:HGNC:10630]	1	16.3028	1.0384
SPI1	3.6563e-06	0.999695	SPI1	0.657313	0.00875383	SPI1	1.22649	1.14871e-06	SPI1	Spi-1 proto-oncogene [Source:HGNC Symbol;Acc:HGNC:11241]	1	1.57714	2.33997
LY96	3.61661e-06	0.999695	LY96	0.543142	0.0536407	LY96	1.14464	0.00130151	LY96	lymphocyte antigen 96 [Source:HGNC Symbol;Acc:HGNC:17156]	1	1.45714	2.21091
CXCR1	3.50598e-06	0.999695	CXCR1	1.86154	0.00105341	CXCR1	0.0511768	0.386688	CXCR1	C-X-C motif chemokine receptor 1 [Source:HGNC Symbol;Acc:HGNC:6026]	1	3.63395	1.03611
HRH1	3.46403e-06	0.999695	HRH1	1.19506	0.000131466	HRH1	0.111794	0.287048	HRH1	histamine receptor H1 [Source:HGNC Symbol;Acc:HGNC:5182]	1	2.28955	1.08057
ARID5A	3.45361e-06	0.999695	ARID5A	1.11534	0.000227392	ARID5A	0.0693237	0.503987	ARID5A	AT-rich interaction domain 5A [Source:HGNC Symbol;Acc:HGNC:17361]	1	2.16647	1.04922
TNFSF11	3.37261e-06	0.68777	TNFSF11	0.0268168	0.254976	TNFSF11	2.84934	0.000549826	TNFSF11	TNF superfamily member 11 [Source:HGNC Symbol;Acc:HGNC:11926]	1	1.01876	7.20669
IL10RA	3.36075e-06	0.999695	IL10RA	0.0868683	0.207792	IL10RA	1.84833	1.10619e-08	IL10RA	interleukin 10 receptor subunit alpha [Source:HGNC Symbol;Acc:HGNC:5964]	1	1.06206	3.60082
ADGRG3	3.30721e-06	0.999695	ADGRG3	2.64134	1.16962e-05	ADGRG3	0.0490072	0.362473	ADGRG3	adhesion G protein-coupled receptor G3 [Source:HGNC Symbol;Acc:HGNC:13728]	1	6.2391	1.03455
LCN2	3.27808e-06	0.999695	LCN2	0.0296579	0.568328	LCN2	1.97805	2.71936e-06	LCN2	lipocalin 2 [Source:HGNC Symbol;Acc:HGNC:6526]	1	1.02077	3.9396
IL1B	3.23986e-06	0.296511	IL1B	5.51473	2.29838e-09	IL1B	0.0386295	0.227196	IL1B	interleukin 1 beta [Source:HGNC Symbol;Acc:HGNC:5992]	1	45.7192	1.02714
OSCAR	3.20675e-06	0.999695	OSCAR	0.992719	0.00305527	OSCAR	1.4817	6.1924e-06	OSCAR	osteoclast associated Ig-like receptor [Source:HGNC Symbol;Acc:HGNC:29960]	1	1.98993	2.79278
NCF1	3.13641e-06	0.999695	NCF1	1.46242	0.00127049	NCF1	1.21131	0.00372477	NCF1	neutrophil cytosolic factor 1 [Source:HGNC Symbol;Acc:HGNC:7660]	1	2.75571	2.31547
SPRR2D	3.09623e-06	0.999695	SPRR2D	0.0325171	0.432805	SPRR2D	1.62541	0.000945517	SPRR2D	small proline rich protein 2D [Source:HGNC Symbol;Acc:HGNC:11264]	1	1.0228	3.08529
TMC8	3.08065e-06	0.999695	TMC8	0.0336259	0.661433	TMC8	1.65277	5.36956e-09	TMC8	transmembrane channel like 8 [Source:HGNC Symbol;Acc:HGNC:20474]	1	1.02358	3.14436
EPGN	3.05927e-06	0.96913	EPGN	2.86187	0.000177686	EPGN	0.0623938	0.108398	EPGN	epithelial mitogen [Source:HGNC Symbol;Acc:HGNC:17470]	1	7.26959	1.0442
DEFB103A	3.05019e-06	0.999695	DEFB103A	0.0192511	0.572779	DEFB103A	2.38122	0.000180383	DEFB103A	defensin beta 103A [Source:HGNC Symbol;Acc:HGNC:15967]	1	1.01343	5.20977
GPR141	3.04356e-06	0.999695	GPR141	0.841955	0.0137933	GPR141	1.23505	0.000356359	GPR141	G protein-coupled receptor 141 [Source:HGNC Symbol;Acc:HGNC:19997]	1	1.79248	2.35389
ADAMTS4	2.99631e-06	0.999695	ADAMTS4	5.07906	3.0527e-13	ADAMTS4	0.0481743	0.258872	ADAMTS4	ADAM metallopeptidase with thrombospondin type 1 motif 4 [Source:HGNC Symbol;Acc:HGNC:220]	1	33.8027	1.03396
SERPINB1	2.99314e-06	0.999695	SERPINB1	1.21531	0.000255049	SERPINB1	0.302866	0.0888809	SERPINB1	serpin family B member 1 [Source:HGNC Symbol;Acc:HGNC:3311]	1	2.32191	1.23359
NLRP12	2.98691e-06	0.999695	NLRP12	2.16142	0.00149401	NLRP12	1.5741	0.00930274	NLRP12	NLR family pyrin domain containing 12 [Source:HGNC Symbol;Acc:HGNC:22938]	1	4.47354	2.97751
AIF1	2.93856e-06	0.999695	AIF1	0.294871	0.0807852	AIF1	1.70606	1.28468e-08	AIF1	allograft inflammatory factor 1 [Source:HGNC Symbol;Acc:HGNC:352]	1	1.22678	3.26269
NKX3-1	2.91366e-06	0.999695	NKX3-1	1.06392	0.00115469	NKX3-1	-0.032073	0.763009	NKX3-1	NK3 homeobox 1 [Source:HGNC Symbol;Acc:HGNC:7838]	1	2.0906	0.978014
ACTC1	2.89751e-06	0.819052	ACTC1	0.0410233	0.0641244	ACTC1	1.24618	0.0203614	ACTC1	actin alpha cardiac muscle 1 [Source:HGNC Symbol;Acc:HGNC:143]	1	1.02884	2.37213
CCL13	2.88611e-06	0.999695	CCL13	0.06808	0.191465	CCL13	2.16694	8.79008e-08	CCL13	C-C motif chemokine ligand 13 [Source:HGNC Symbol;Acc:HGNC:10611]	1	1.04832	4.4907
ADGRG5	2.88527e-06	0.999695	ADGRG5	0.0235906	0.547236	ADGRG5	1.38365	0.00846728	ADGRG5	adhesion G protein-coupled receptor G5 [Source:HGNC Symbol;Acc:HGNC:19010]	1	1.01649	2.60928
PLAUR	2.84892e-06	0.999695	PLAUR	1.42976	0.000459278	PLAUR	0.489582	0.0566517	PLAUR	plasminogen activator, urokinase receptor [Source:HGNC Symbol;Acc:HGNC:9053]	1	2.69401	1.40404
SPRR1A	2.83151e-06	0.999695	SPRR1A	0.0343846	0.351136	SPRR1A	1.47271	0.00531248	SPRR1A	small proline rich protein 1A [Source:HGNC Symbol;Acc:HGNC:11259]	1	1.02412	2.77542
PARP9	2.76474e-06	0.999695	PARP9	0.684743	0.00935735	PARP9	1.07065	4.38286e-05	PARP9	poly(ADP-ribose) polymerase family member 9 [Source:HGNC Symbol;Acc:HGNC:24118]	1	1.60742	2.10038
NRROS	2.75082e-06	0.999695	NRROS	0.151527	0.118595	NRROS	1.30982	7.13705e-06	NRROS	negative regulator of reactive oxygen species [Source:HGNC Symbol;Acc:HGNC:24613]	1	1.11074	2.4791
JAML	2.75071e-06	0.999695	JAML	0.829259	0.0137734	JAML	2.1109	2.86144e-09	JAML	junction adhesion molecule like [Source:HGNC Symbol;Acc:HGNC:19084]	1	1.77677	4.31962
SRGN	2.7444e-06	0.999695	SRGN	2.45483	1.71357e-05	SRGN	1.59693	0.00213468	SRGN	serglycin [Source:HGNC Symbol;Acc:HGNC:9361]	1	5.48247	3.025
CCL19	2.73839e-06	0.999695	CCL19	1.2152	0.00149401	CCL19	3.16784	3.72208e-18	CCL19	C-C motif chemokine ligand 19 [Source:HGNC Symbol;Acc:HGNC:10617]	1	2.32173	8.98699
ODF3B	2.68854e-06	0.999695	ODF3B	0.0500449	0.560157	ODF3B	1.05812	3.28864e-06	ODF3B	outer dense fiber of sperm tails 3B [Source:HGNC Symbol;Acc:HGNC:34388]	1	1.0353	2.08222
TAGAP	2.68383e-06	0.999695	TAGAP	0.762261	0.0347154	TAGAP	1.47249	0.000438116	TAGAP	T cell activation RhoGTPase activating protein [Source:HGNC Symbol;Acc:HGNC:15669]	1	1.69615	2.77501
HLA-DMA	2.64753e-06	0.999695	HLA-DMA	0.0289914	0.763004	HLA-DMA	1.00588	2.70665e-06	HLA-DMA	major histocompatibility complex, class II, DM alpha [Source:HGNC Symbol;Acc:HGNC:4934]	1	1.0203	2.00817
UCP2	2.64406e-06	0.999695	UCP2	0.0435336	0.560157	UCP2	1.35332	7.57896e-06	UCP2	uncoupling protein 2 [Source:HGNC Symbol;Acc:HGNC:12518]	1	1.03064	2.555
COL6A6	2.58999e-06	0.999695	COL6A6	0.00298574	0.930127	COL6A6	2.38519	2.19318e-06	COL6A6	collagen type VI alpha 6 chain [Source:HGNC Symbol;Acc:HGNC:27023]	1	1.00207	5.22411
PDCD1	2.57962e-06	0.999695	PDCD1	0.0513157	0.160881	PDCD1	1.65955	0.00172533	PDCD1	programmed cell death 1 [Source:HGNC Symbol;Acc:HGNC:8760]	1	1.03621	3.15917
CMTM2	2.56172e-06	0.999695	CMTM2	2.7956	0.00175999	CMTM2	0.0327576	0.319788	CMTM2	CKLF like MARVEL transmembrane domain containing 2 [Source:HGNC Symbol;Acc:HGNC:19173]	1	6.9432	1.02297
HLA-DQA1	2.55645e-06	0.999695	HLA-DQA1	0.0341311	0.615042	HLA-DQA1	1.51799	1.06707e-06	HLA-DQA1	major histocompatibility complex, class II, DQ alpha 1 [Source:HGNC Symbol;Acc:HGNC:4942]	1	1.02394	2.86392
ISG20	2.54611e-06	0.999695	ISG20	1.08904	0.00198815	ISG20	0.799746	0.0113961	ISG20	interferon stimulated exonuclease gene 20 [Source:HGNC Symbol;Acc:HGNC:6130]	1	2.12732	1.74079
CD96	2.5067e-06	0.999695	CD96	0.024298	0.70664	CD96	1.75606	6.90772e-07	CD96	CD96 molecule [Source:HGNC Symbol;Acc:HGNC:16892]	1	1.01698	3.37776
CD74	2.44226e-06	0.999695	CD74	0.0322658	0.744304	CD74	1.05779	1.32818e-07	CD74	CD74 molecule [Source:HGNC Symbol;Acc:HGNC:1697]	1	1.02262	2.08173
SPRR2G	2.39965e-06	0.999695	SPRR2G	0.0172641	0.637346	SPRR2G	1.39752	0.0129531	SPRR2G	small proline rich protein 2G [Source:HGNC Symbol;Acc:HGNC:11267]	1	1.01204	2.63448
TNFRSF12A	2.33888e-06	0.999695	TNFRSF12A	1.3363	0.00115469	TNFRSF12A	0.00455472	0.969459	TNFRSF12A	TNF receptor superfamily member 12A [Source:HGNC Symbol;Acc:HGNC:18152]	1	2.52503	1.00316
CD300LF	2.32618e-06	0.999695	CD300LF	3.4498	0.000208988	CD300LF	3.59725	3.39563e-05	CD300LF	CD300 molecule like family member f [Source:HGNC Symbol;Acc:HGNC:29883]	1	10.9268	12.1026
MYO1F	2.27624e-06	0.999695	MYO1F	0.706903	0.0186419	MYO1F	1.61054	3.40393e-07	MYO1F	myosin IF [Source:HGNC Symbol;Acc:HGNC:7600]	1	1.6323	3.05367
TREM1	2.274e-06	0.999695	TREM1	5.08455	2.13481e-07	TREM1	0.0516569	0.0460354	TREM1	triggering receptor expressed on myeloid cells 1 [Source:HGNC Symbol;Acc:HGNC:17760]	1	33.9315	1.03645
TTC24	2.25633e-06	0.999695	TTC24	0.0130348	0.594846	TTC24	3.67114	1.51393e-05	TTC24	tetratricopeptide repeat domain 24 [Source:HGNC Symbol;Acc:HGNC:32348]	1	1.00908	12.7386
BIRC3	2.25438e-06	0.999695	BIRC3	0.926435	0.00125094	BIRC3	1.60709	8.57936e-09	BIRC3	baculoviral IAP repeat containing 3 [Source:HGNC Symbol;Acc:HGNC:591]	1	1.90057	3.04638
NAMPT	2.24907e-06	0.999695	NAMPT	1.82523	1.50382e-06	NAMPT	0.0504062	0.586818	NAMPT	nicotinamide phosphoribosyltransferase [Source:HGNC Symbol;Acc:HGNC:30092]	1	3.54365	1.03556
GPIHBP1	2.24596e-06	0.999695	GPIHBP1	-0.0982167	0.193172	GPIHBP1	-1.10208	0.000230139	GPIHBP1	glycosylphosphatidylinositol anchored high density lipoprotein binding protein 1 [Source:HGNC Symbol;Acc:HGNC:24945]	1	0.934187	0.465845
NLRP3	2.22497e-06	0.999695	NLRP3	1.70179	0.00290008	NLRP3	1.64026	0.00241837	NLRP3	NLR family pyrin domain containing 3 [Source:HGNC Symbol;Acc:HGNC:16400]	1	3.25305	3.11722
MX1	2.19182e-06	0.999695	MX1	0.0327405	0.549126	MX1	1.33275	0.000697853	MX1	MX dynamin like GTPase 1 [Source:HGNC Symbol;Acc:HGNC:7532]	1	1.02295	2.51882
ADAMTS6	2.18076e-06	0.999695	ADAMTS6	-0.061803	0.289201	ADAMTS6	1.54329	6.47194e-06	ADAMTS6	ADAM metallopeptidase with thrombospondin type 1 motif 6 [Source:HGNC Symbol;Acc:HGNC:222]	1	0.958066	2.91459
LTF	2.16942e-06	0.999695	LTF	-0.000953302	0.98338	LTF	1.42372	0.00551803	LTF	lactotransferrin [Source:HGNC Symbol;Acc:HGNC:6720]	1	0.999339	2.68276
TSPAN32	2.15764e-06	0.999695	TSPAN32	0.0850959	0.0818531	TSPAN32	1.86422	2.89163e-05	TSPAN32	tetraspanin 32 [Source:HGNC Symbol;Acc:HGNC:13410]	1	1.06076	3.64072
SECTM1	2.15129e-06	0.999695	SECTM1	1.61053	5.89001e-05	SECTM1	1.20708	0.00115811	SECTM1	secreted and transmembrane 1 [Source:HGNC Symbol;Acc:HGNC:10707]	1	3.05364	2.3087
ISG15	2.12732e-06	0.999695	ISG15	0.0510658	0.328528	ISG15	1.42949	0.000273644	ISG15	ISG15 ubiquitin like modifier [Source:HGNC Symbol;Acc:HGNC:4053]	1	1.03603	2.69352
SERPINB9	2.09455e-06	0.999695	SERPINB9	0.99203	0.00187638	SERPINB9	1.17367	0.000117855	SERPINB9	serpin family B member 9 [Source:HGNC Symbol;Acc:HGNC:8955]	1	1.98898	2.25584
FCAR	2.0841e-06	0.999695	FCAR	4.37735	3.72351e-07	FCAR	0.101029	0.00450219	FCAR	Fc fragment of IgA receptor [Source:HGNC Symbol;Acc:HGNC:3608]	1	20.7832	1.07254
SPRR2B	2.06619e-06	0.999695	SPRR2B	0.0159799	0.634965	SPRR2B	2.20759	0.000600523	SPRR2B	small proline rich protein 2B [Source:HGNC Symbol;Acc:HGNC:11262]	1	1.01114	4.61903
CDC45	2.06376e-06	0.999695	CDC45	-0.0264615	0.754596	CDC45	1.11675	1.76856e-05	CDC45	cell division cycle 45 [Source:HGNC Symbol;Acc:HGNC:1739]	1	0.981825	2.16858
HLA-DPB1	2.01205e-06	0.999695	HLA-DPB1	0.0180033	0.839956	HLA-DPB1	1.35344	2.5496e-07	HLA-DPB1	major histocompatibility complex, class II, DP beta 1 [Source:HGNC Symbol;Acc:HGNC:4940]	1	1.01256	2.5552
HAS2	2.0115e-06	0.999695	HAS2	1.20105	0.00121546	HAS2	-0.000462091	0.995564	HAS2	hyaluronan synthase 2 [Source:HGNC Symbol;Acc:HGNC:4819]	1	2.29907	0.99968
TLR2	1.93175e-06	0.999695	TLR2	1.63389	6.00716e-05	TLR2	1.46446	0.000122224	TLR2	toll like receptor 2 [Source:HGNC Symbol;Acc:HGNC:11848]	1	3.10349	2.7596
LCE3D	1.92637e-06	0.999695	LCE3D	0.00776311	0.914363	LCE3D	1.13542	0.00933429	LCE3D	late cornified envelope 3D [Source:HGNC Symbol;Acc:HGNC:16615]	1	1.0054	2.19682
EVI2A	1.92357e-06	0.999695	EVI2A	0.745108	0.01344	EVI2A	1.59032	2.76874e-07	EVI2A	ecotropic viral integration site 2A [Source:HGNC Symbol;Acc:HGNC:3499]	1	1.6761	3.01117
CFP	1.90696e-06	0.999695	CFP	1.23254	0.00294078	CFP	2.41366	3.54591e-09	CFP	complement factor properdin [Source:HGNC Symbol;Acc:HGNC:8864]	1	2.3498	5.32823
CCR8	1.90029e-06	0.999695	CCR8	0.00535599	0.918059	CCR8	1.3318	0.00285949	CCR8	C-C motif chemokine receptor 8 [Source:HGNC Symbol;Acc:HGNC:1609]	1	1.00372	2.51717
HLA-DRA	1.89309e-06	0.999695	HLA-DRA	0.0599699	0.493909	HLA-DRA	1.38558	8.20386e-10	HLA-DRA	major histocompatibility complex, class II, DR alpha [Source:HGNC Symbol;Acc:HGNC:4947]	1	1.04244	2.61276
CTSW	1.89221e-06	0.999695	CTSW	0.0139496	0.810916	CTSW	1.87591	5.97718e-05	CTSW	cathepsin W [Source:HGNC Symbol;Acc:HGNC:2546]	1	1.00972	3.67033
P2RY10	1.88801e-06	0.999695	P2RY10	0.0423009	0.387575	P2RY10	1.82283	1.51561e-05	P2RY10	P2Y receptor family member 10 [Source:HGNC Symbol;Acc:HGNC:19906]	1	1.02975	3.53776
ICOS	1.86183e-06	0.999695	ICOS	0.0333134	0.282255	ICOS	2.53308	5.02342e-05	ICOS	inducible T cell costimulator [Source:HGNC Symbol;Acc:HGNC:5351]	1	1.02336	5.78807
ECEL1	1.85213e-06	0.999695	ECEL1	0.820429	0.0411901	ECEL1	1.823	0.000120348	ECEL1	endothelin converting enzyme like 1 [Source:HGNC Symbol;Acc:HGNC:3147]	1	1.76593	3.53816
CXCL8	1.82874e-06	0.698842	CXCL8	6.22943	2.26344e-07	CXCL8	0.0398235	0.0249403	CXCL8	C-X-C motif chemokine ligand 8 [Source:HGNC Symbol;Acc:HGNC:6025]	1	75.0316	1.02799
ADGRE1	1.81858e-06	0.999695	ADGRE1	0.0424408	0.0216262	ADGRE1	2.50523	0.002419	ADGRE1	adhesion G protein-coupled receptor E1 [Source:HGNC Symbol;Acc:HGNC:3336]	1	1.02985	5.67739
CLC	1.81383e-06	0.781189	CLC	0.0287241	0.00751045	CLC	3.8567	0.000439113	CLC	Charcot-Leyden crystal galectin [Source:HGNC Symbol;Acc:HGNC:2014]	1	1.02011	14.4872
NIBAN3	1.80683e-06	0.999695	NIBAN3	0.0708356	0.0571344	NIBAN3	2.20752	3.62224e-05	NIBAN3	niban apoptosis regulator 3 [Source:HGNC Symbol;Acc:HGNC:24130]	1	1.05032	4.61879
HLA-DQB1	1.79686e-06	0.999695	HLA-DQB1	0.0286502	0.696466	HLA-DQB1	1.23465	5.44244e-05	HLA-DQB1	major histocompatibility complex, class II, DQ beta 1 [Source:HGNC Symbol;Acc:HGNC:4944]	1	1.02006	2.35325
IL6	1.77458e-06	0.999695	IL6	5.26636	6.159e-08	IL6	0.0240401	0.443049	IL6	interleukin 6 [Source:HGNC Symbol;Acc:HGNC:6018]	1	38.4887	1.0168
OAS2	1.76924e-06	0.999695	OAS2	0.0504432	0.391714	OAS2	1.51873	1.57124e-05	OAS2	2'-5'-oligoadenylate synthetase 2 [Source:HGNC Symbol;Acc:HGNC:8087]	1	1.03558	2.86538
GPR65	1.76596e-06	0.999695	GPR65	2.09184	0.000159164	GPR65	1.75266	0.000669847	GPR65	G protein-coupled receptor 65 [Source:HGNC Symbol;Acc:HGNC:4517]	1	4.26292	3.36979
CD86	1.74535e-06	0.999695	CD86	0.614765	0.0276446	CD86	1.61672	7.72597e-08	CD86	CD86 molecule [Source:HGNC Symbol;Acc:HGNC:1705]	1	1.53131	3.06676
AQP2	1.71757e-06	0.999695	AQP2	2.22168	0.00971496	AQP2	0.0109883	0.777126	AQP2	aquaporin 2 [Source:HGNC Symbol;Acc:HGNC:634]	1	4.66438	1.00765
SNAI3	1.71743e-06	0.999695	SNAI3	0.05675	0.413126	SNAI3	1.3859	1.09081e-06	SNAI3	snail family transcriptional repressor 3 [Source:HGNC Symbol;Acc:HGNC:18411]	1	1.04012	2.61334
KLRC1	1.71455e-06	0.999695	KLRC1	0.0153111	0.446064	KLRC1	2.51807	0.00797128	KLRC1	killer cell lectin like receptor C1 [Source:HGNC Symbol;Acc:HGNC:6374]	1	1.01067	5.72814
CPVL	1.6998e-06	0.999695	CPVL	0.05027	0.553657	CPVL	1.1205	1.14497e-06	CPVL	carboxypeptidase vitellogenic like [Source:HGNC Symbol;Acc:HGNC:14399]	1	1.03546	2.17423
FFAR2	1.69925e-06	0.999695	FFAR2	2.74008	9.73548e-08	FFAR2	0.0163065	0.829407	FFAR2	free fatty acid receptor 2 [Source:HGNC Symbol;Acc:HGNC:4501]	1	6.68109	1.01137
CEACAM3	1.696e-06	0.999695	CEACAM3	3.69223	0.000351366	CEACAM3	0.064008	0.0225311	CEACAM3	CEA cell adhesion molecule 3 [Source:HGNC Symbol;Acc:HGNC:1815]	1	12.9263	1.04537
BLK	1.68976e-06	0.999695	BLK	0.0177109	0.38572	BLK	2.86766	0.00204262	BLK	BLK proto-oncogene, Src family tyrosine kinase [Source:HGNC Symbol;Acc:HGNC:1057]	1	1.01235	7.29878
SBNO2	1.68237e-06	0.999695	SBNO2	1.01907	0.000110149	SBNO2	0.202632	0.19492	SBNO2	strawberry notch homolog 2 [Source:HGNC Symbol;Acc:HGNC:29158]	1	2.02661	1.1508
CSF2RA-2	1.65945e-06	0.999695	CSF2RA-2	0.0754505	0.278351	CSF2RA-2	1.19679	7.79079e-05	CSF2RA-2	nan	1	1.05369	2.2923
GMFG	1.63499e-06	0.999695	GMFG	0.12877	0.115555	GMFG	1.34304	1.45702e-05	GMFG	glia maturation factor gamma [Source:HGNC Symbol;Acc:HGNC:4374]	1	1.09336	2.53685
SLC26A4	1.63495e-06	0.999695	SLC26A4	1.79458	0.00270726	SLC26A4	0.0609442	0.248132	SLC26A4	solute carrier family 26 member 4 [Source:HGNC Symbol;Acc:HGNC:8818]	1	3.46915	1.04315
MS4A7	1.62986e-06	0.999695	MS4A7	0.0122285	0.862405	MS4A7	1.35352	0.00012984	MS4A7	membrane spanning 4-domains A7 [Source:HGNC Symbol;Acc:HGNC:13378]	1	1.00851	2.55535
GPSM3	1.62789e-06	0.999695	GPSM3	0.363437	0.06476	GPSM3	1.29687	1.36412e-07	GPSM3	G protein signaling modulator 3 [Source:HGNC Symbol;Acc:HGNC:13945]	1	1.28649	2.45695
OASL	1.62015e-06	0.999695	OASL	0.0795344	0.0612389	OASL	1.71705	0.000497576	OASL	2'-5'-oligoadenylate synthetase like [Source:HGNC Symbol;Acc:HGNC:8090]	1	1.05668	3.28764
HLA-DMB	1.6196e-06	0.999695	HLA-DMB	0.021345	0.820998	HLA-DMB	1.37197	1.59641e-08	HLA-DMB	major histocompatibility complex, class II, DM beta [Source:HGNC Symbol;Acc:HGNC:4935]	1	1.01491	2.58825
ADORA3	1.61196e-06	0.999695	ADORA3	0.0191339	0.621704	ADORA3	1.8035	0.00151825	ADORA3	adenosine A3 receptor [Source:HGNC Symbol;Acc:HGNC:268]	1	1.01335	3.49065
MPO	1.5951e-06	0.999695	MPO	0.00198677	0.955302	MPO	1.91264	0.00646296	MPO	myeloperoxidase [Source:HGNC Symbol;Acc:HGNC:7218]	1	1.00138	3.76497
VAV1	1.58854e-06	0.999695	VAV1	0.413049	0.0627008	VAV1	1.33996	1.31212e-05	VAV1	vav guanine nucleotide exchange factor 1 [Source:HGNC Symbol;Acc:HGNC:12657]	1	1.3315	2.53144
SLC9B2	1.57564e-06	0.999695	SLC9B2	1.27031	9.6425e-06	SLC9B2	0.0883124	0.422974	SLC9B2	solute carrier family 9 member B2 [Source:HGNC Symbol;Acc:HGNC:25143]	1	2.41213	1.06313
CD300C	1.56995e-06	0.999695	CD300C	1.76831	0.00244985	CD300C	2.58037	4.43607e-06	CD300C	CD300c molecule [Source:HGNC Symbol;Acc:HGNC:19320]	1	3.40655	5.98092
TRAT1	1.5585e-06	0.999695	TRAT1	0.00970889	0.883552	TRAT1	1.56242	7.22166e-05	TRAT1	T cell receptor associated transmembrane adaptor 1 [Source:HGNC Symbol;Acc:HGNC:30698]	1	1.00675	2.95349
SERPINA3	1.55245e-06	0.999695	SERPINA3	1.41874	0.00629578	SERPINA3	1.0238	0.0214381	SERPINA3	serpin family A member 3 [Source:HGNC Symbol;Acc:HGNC:16]	1	2.67351	2.03327
BIN2	1.55057e-06	0.999695	BIN2	0.706482	0.0255937	BIN2	1.32911	0.000110339	BIN2	bridging integrator 2 [Source:HGNC Symbol;Acc:HGNC:1053]	1	1.63182	2.51247
CXCL1	1.54618e-06	0.999695	CXCL1	3.94394	5.15029e-05	CXCL1	0.0536687	0.0407541	CXCL1	C-X-C motif chemokine ligand 1 [Source:HGNC Symbol;Acc:HGNC:4602]	1	15.3902	1.0379
CSF3R	1.5447e-06	0.999695	CSF3R	2.70575	0.000126266	CSF3R	1.54821	0.00939411	CSF3R	colony stimulating factor 3 receptor [Source:HGNC Symbol;Acc:HGNC:2439]	1	6.52399	2.92454
CXCL2	1.52765e-06	0.999695	CXCL2	2.65253	0.00119995	CXCL2	0.00928273	0.872356	CXCL2	C-X-C motif chemokine ligand 2 [Source:HGNC Symbol;Acc:HGNC:4603]	1	6.28767	1.00646
CYTIP	1.52519e-06	0.999695	CYTIP	1.22015	0.000838927	CYTIP	1.36746	6.93051e-05	CYTIP	cytohesin 1 interacting protein [Source:HGNC Symbol;Acc:HGNC:9506]	1	2.32971	2.58015
ERMN	1.52386e-06	0.999695	ERMN	0.0188177	0.692098	ERMN	2.20323	3.38217e-06	ERMN	ermin [Source:HGNC Symbol;Acc:HGNC:29208]	1	1.01313	4.60511
IFI6	1.51504e-06	0.999695	IFI6	0.0244759	0.688502	IFI6	1.13641	0.00224499	IFI6	interferon alpha inducible protein 6 [Source:HGNC Symbol;Acc:HGNC:4054]	1	1.01711	2.19834
MEFV	1.47219e-06	0.999695	MEFV	2.81395	0.000177686	MEFV	2.10036	0.00206108	MEFV	MEFV innate immuity regulator, pyrin [Source:HGNC Symbol;Acc:HGNC:6998]	1	7.03208	4.28815
C2CD4B	1.46199e-06	0.999695	C2CD4B	1.00426	0.00494802	C2CD4B	-1.03724	0.00297951	C2CD4B	C2 calcium dependent domain containing 4B [Source:HGNC Symbol;Acc:HGNC:33628]	1	2.00591	0.487258
KLRB1	1.43961e-06	0.999695	KLRB1	0.0595425	0.169009	KLRB1	2.14076	5.87424e-06	KLRB1	killer cell lectin like receptor B1 [Source:HGNC Symbol;Acc:HGNC:6373]	1	1.04214	4.40995
CXCL3	1.42996e-06	0.999695	CXCL3	2.15736	0.00115872	CXCL3	0.0430207	0.380693	CXCL3	C-X-C motif chemokine ligand 3 [Source:HGNC Symbol;Acc:HGNC:4604]	1	4.46099	1.03027
IL2RA	1.41385e-06	0.999695	IL2RA	0.0579725	0.112244	IL2RA	2.50869	1.81148e-06	IL2RA	interleukin 2 receptor subunit alpha [Source:HGNC Symbol;Acc:HGNC:6008]	1	1.041	5.69105
MMP13	1.41358e-06	0.999695	MMP13	2.12261	0.00625162	MMP13	0.0156542	0.733133	MMP13	matrix metallopeptidase 13 [Source:HGNC Symbol;Acc:HGNC:7159]	1	4.3548	1.01091
LRRC25	1.41278e-06	0.999695	LRRC25	0.742807	0.0405252	LRRC25	1.87275	1.19154e-05	LRRC25	leucine rich repeat containing 25 [Source:HGNC Symbol;Acc:HGNC:29806]	1	1.67343	3.66229
CXCL10	1.41035e-06	0.999695	CXCL10	0.0480976	0.00301795	CXCL10	3.55438	3.9279e-05	CXCL10	C-X-C motif chemokine ligand 10 [Source:HGNC Symbol;Acc:HGNC:10637]	1	1.0339	11.7483
SIGLEC10	1.40764e-06	0.999695	SIGLEC10	1.24296	0.000181034	SIGLEC10	1.11868	0.000331258	SIGLEC10	sialic acid binding Ig like lectin 10 [Source:HGNC Symbol;Acc:HGNC:15620]	1	2.36684	2.17148
GPR68	1.39465e-06	0.999695	GPR68	1.11342	0.000522624	GPR68	0.314563	0.087109	GPR68	G protein-coupled receptor 68 [Source:HGNC Symbol;Acc:HGNC:4519]	1	2.16357	1.24363
THEMIS2	1.39309e-06	0.999695	THEMIS2	0.818319	0.00951999	THEMIS2	1.36638	1.59995e-05	THEMIS2	thymocyte selection associated family member 2 [Source:HGNC Symbol;Acc:HGNC:16839]	1	1.76335	2.57822
RUBCNL	1.38504e-06	0.999695	RUBCNL	1.06546	0.000533348	RUBCNL	0.198428	0.147087	RUBCNL	rubicon like autophagy enhancer [Source:HGNC Symbol;Acc:HGNC:20420]	1	2.09284	1.14745
GPX2	1.37454e-06	0.999695	GPX2	1.39421	0.000118845	GPX2	0.16614	0.143766	GPX2	glutathione peroxidase 2 [Source:HGNC Symbol;Acc:HGNC:4554]	1	2.62845	1.12205
KRT16	1.36072e-06	0.999695	KRT16	1.59459	0.00612175	KRT16	2.24864	9.3085e-05	KRT16	keratin 16 [Source:HGNC Symbol;Acc:HGNC:6423]	1	3.02008	4.75234
TNFRSF10C	1.35418e-06	0.999695	TNFRSF10C	1.53648	0.0214324	TNFRSF10C	-0.0116666	0.832796	TNFRSF10C	TNF receptor superfamily member 10c [Source:HGNC Symbol;Acc:HGNC:11906]	1	2.90086	0.991946
SERPINA1	1.35351e-06	0.999695	SERPINA1	3.02322	3.54426e-06	SERPINA1	2.89406	2.77933e-06	SERPINA1	serpin family A member 1 [Source:HGNC Symbol;Acc:HGNC:8941]	1	8.12981	7.43359
SELE	1.35209e-06	0.999695	SELE	3.32204	3.3385e-08	SELE	2.30658	4.72495e-05	SELE	selectin E [Source:HGNC Symbol;Acc:HGNC:10718]	1	10.0007	4.94709
HCK	1.3453e-06	0.999695	HCK	1.1177	0.00115872	HCK	1.34523	4.23466e-05	HCK	HCK proto-oncogene, Src family tyrosine kinase [Source:HGNC Symbol;Acc:HGNC:4840]	1	2.17	2.5407
NAPSA	1.34055e-06	0.999695	NAPSA	0.0480582	0.513718	NAPSA	1.46851	1.36412e-07	NAPSA	napsin A aspartic peptidase [Source:HGNC Symbol;Acc:HGNC:13395]	1	1.03387	2.76737
CD200R1	1.33604e-06	0.999695	CD200R1	0.0526891	0.451412	CD200R1	1.0589	0.000120217	CD200R1	CD200 receptor 1 [Source:HGNC Symbol;Acc:HGNC:24235]	1	1.0372	2.08335
ADAM8	1.33007e-06	0.999695	ADAM8	1.37149	0.00162585	ADAM8	1.51981	0.000249605	ADAM8	ADAM metallopeptidase domain 8 [Source:HGNC Symbol;Acc:HGNC:215]	1	2.58737	2.86754
RGS18	1.32281e-06	0.999695	RGS18	0.0732164	0.143117	RGS18	1.79079	2.00446e-05	RGS18	regulator of G protein signaling 18 [Source:HGNC Symbol;Acc:HGNC:14261]	1	1.05206	3.46004
CMPK2	1.31696e-06	0.999695	CMPK2	0.0749801	0.139644	CMPK2	1.61752	0.000102556	CMPK2	cytidine/uridine monophosphate kinase 2 [Source:HGNC Symbol;Acc:HGNC:27015]	1	1.05335	3.06846
AOAH	1.31082e-06	0.999695	AOAH	1.13614	0.0141556	AOAH	2.46624	3.02741e-07	AOAH	acyloxyacyl hydrolase [Source:HGNC Symbol;Acc:HGNC:548]	1	2.19792	5.52602
LILRB3	1.29129e-06	0.999695	LILRB3	2.04696	5.81025e-05	LILRB3	1.95605	3.6204e-05	LILRB3	leukocyte immunoglobulin like receptor B3 [Source:HGNC Symbol;Acc:HGNC:6607]	1	4.13234	3.87997
CD274	1.28268e-06	0.999695	CD274	2.87207	8.65788e-08	CD274	1.2689	0.00806761	CD274	CD274 molecule [Source:HGNC Symbol;Acc:HGNC:17635]	1	7.32114	2.40977
TTC16	1.27381e-06	0.999695	TTC16	0.008066	0.838718	TTC16	1.54751	0.00802717	TTC16	tetratricopeptide repeat domain 16 [Source:HGNC Symbol;Acc:HGNC:26536]	1	1.00561	2.92313
ALOX15	1.25424e-06	0.999695	ALOX15	0.041027	0.313693	ALOX15	2.71033	8.79008e-08	ALOX15	arachidonate 15-lipoxygenase [Source:HGNC Symbol;Acc:HGNC:433]	1	1.02885	6.54471
SLFN12L	1.25116e-06	0.999695	SLFN12L	-0.0127608	0.802621	SLFN12L	1.48466	0.00102522	SLFN12L	schlafen family member 12 like [Source:HGNC Symbol;Acc:HGNC:33920]	1	0.991194	2.79851
PYHIN1	1.23312e-06	0.999695	PYHIN1	0.00636748	0.895024	PYHIN1	1.95103	0.000179898	PYHIN1	pyrin and HIN domain family member 1 [Source:HGNC Symbol;Acc:HGNC:28894]	1	1.00442	3.8665
HLA-DRB1	1.2163e-06	0.999695	HLA-DRB1	0.037215	0.654011	HLA-DRB1	1.26552	5.31211e-07	HLA-DRB1	major histocompatibility complex, class II, DR beta 1 [Source:HGNC Symbol;Acc:HGNC:4948]	1	1.02613	2.40415
VNN2	1.21038e-06	0.999695	VNN2	2.38227	0.000227392	VNN2	0.0385049	0.452283	VNN2	vanin 2 [Source:HGNC Symbol;Acc:HGNC:12706]	1	5.21355	1.02705
RELB	1.20545e-06	0.999695	RELB	1.07675	0.000152258	RELB	0.773624	0.0028307	RELB	RELB proto-oncogene, NF-kB subunit [Source:HGNC Symbol;Acc:HGNC:9956]	1	2.10927	1.70956
LILRA2	1.20532e-06	0.999695	LILRA2	2.09974	0.00051296	LILRA2	1.84926	0.00096999	LILRA2	leukocyte immunoglobulin like receptor A2 [Source:HGNC Symbol;Acc:HGNC:6603]	1	4.28632	3.60315
LILRA1	1.19818e-06	0.999695	LILRA1	2.08158	0.0017147	LILRA1	2.11168	0.000734207	LILRA1	leukocyte immunoglobulin like receptor A1 [Source:HGNC Symbol;Acc:HGNC:6602]	1	4.2327	4.32194
CD300LB	1.19629e-06	0.999695	CD300LB	1.99896	0.00337521	CD300LB	2.6691	5.19102e-05	CD300LB	CD300 molecule like family member b [Source:HGNC Symbol;Acc:HGNC:30811]	1	3.99713	6.36032
MS4A3	1.1923e-06	0.999695	MS4A3	0.0411224	0.0503752	MS4A3	2.86885	0.00119479	MS4A3	membrane spanning 4-domains A3 [Source:HGNC Symbol;Acc:HGNC:7317]	1	1.02891	7.30484
EVI2B	1.17951e-06	0.999695	EVI2B	0.551093	0.0410238	EVI2B	1.58656	2.90333e-07	EVI2B	ecotropic viral integration site 2B [Source:HGNC Symbol;Acc:HGNC:3500]	1	1.4652	3.00333
RSAD2	1.17267e-06	0.999695	RSAD2	0.0356066	0.445675	RSAD2	1.15116	0.00683835	RSAD2	radical S-adenosyl methionine domain containing 2 [Source:HGNC Symbol;Acc:HGNC:30908]	1	1.02499	2.22093
EPSTI1	1.16052e-06	0.999695	EPSTI1	0.0394751	0.448902	EPSTI1	1.56357	0.000115317	EPSTI1	epithelial stromal interaction 1 [Source:HGNC Symbol;Acc:HGNC:16465]	1	1.02774	2.95584
HLA-DPA1	1.15877e-06	0.999695	HLA-DPA1	0.0344397	0.668371	HLA-DPA1	1.31375	8.46579e-07	HLA-DPA1	major histocompatibility complex, class II, DP alpha 1 [Source:HGNC Symbol;Acc:HGNC:4938]	1	1.02416	2.48586
HCLS1	1.15235e-06	0.999695	HCLS1	0.50566	0.0467697	HCLS1	1.55584	2.79661e-07	HCLS1	hematopoietic cell-specific Lyn substrate 1 [Source:HGNC Symbol;Acc:HGNC:4844]	1	1.41977	2.94004
TNFAIP8L2	1.11114e-06	0.999695	TNFAIP8L2	0.154895	0.104719	TNFAIP8L2	1.47825	1.31256e-06	TNFAIP8L2	TNF alpha induced protein 8 like 2 [Source:HGNC Symbol;Acc:HGNC:26277]	1	1.11334	2.78611
SLAMF6	1.10139e-06	0.999695	SLAMF6	0.0444231	0.312373	SLAMF6	1.92938	3.44583e-05	SLAMF6	SLAM family member 6 [Source:HGNC Symbol;Acc:HGNC:21392]	1	1.03127	3.80892
C1orf162	1.08878e-06	0.999695	C1orf162	0.0875412	0.19695	C1orf162	1.93282	6.99502e-09	C1orf162	chromosome 1 open reading frame 162 [Source:HGNC Symbol;Acc:HGNC:28344]	1	1.06256	3.818
CXCR3	1.08475e-06	0.999695	CXCR3	0.00740292	0.897517	CXCR3	1.9862	8.30521e-06	CXCR3	C-X-C motif chemokine receptor 3 [Source:HGNC Symbol;Acc:HGNC:4540]	1	1.00514	3.96193
CLEC4A	1.06641e-06	0.999695	CLEC4A	1.67451	0.000335819	CLEC4A	1.47901	0.000686083	CLEC4A	C-type lectin domain family 4 member A [Source:HGNC Symbol;Acc:HGNC:13257]	1	3.19211	2.78757
MNDA	1.05682e-06	0.999695	MNDA	1.42142	0.000321506	MNDA	1.51666	3.96494e-05	MNDA	myeloid cell nuclear differentiation antigen [Source:HGNC Symbol;Acc:HGNC:7183]	1	2.6785	2.86128
FGR	1.05299e-06	0.999695	FGR	1.53742	0.000189533	FGR	1.40684	0.000256423	FGR	FGR proto-oncogene, Src family tyrosine kinase [Source:HGNC Symbol;Acc:HGNC:3697]	1	2.90274	2.65156
S100A7	1.00716e-06	0.999695	S100A7	0.0162678	0.593148	S100A7	3.25702	2.40691e-06	S100A7	S100 calcium binding protein A7 [Source:HGNC Symbol;Acc:HGNC:10497]	1	1.01134	9.56006
PTGDR2	1.00644e-06	0.999695	PTGDR2	-0.0312078	0.655945	PTGDR2	1.05351	0.000371107	PTGDR2	prostaglandin D2 receptor 2 [Source:HGNC Symbol;Acc:HGNC:4502]	1	0.978601	2.07557
MGAM	1.00523e-06	0.999695	MGAM	1.63193	0.00960118	MGAM	-0.0129833	0.835896	MGAM	maltase-glucoamylase [Source:HGNC Symbol;Acc:HGNC:7043]	1	3.09927	0.991041
APOBEC3A	1.00153e-06	0.999695	APOBEC3A	4.65706	1.27136e-05	APOBEC3A	0.0663157	8.87187e-06	APOBEC3A	apolipoprotein B mRNA editing enzyme catalytic subunit 3A [Source:HGNC Symbol;Acc:HGNC:17343]	1	25.2299	1.04704
TYROBP	9.84204e-07	0.999695	TYROBP	0.557084	0.0405125	TYROBP	1.51652	1.63454e-06	TYROBP	transmembrane immune signaling adaptor TYROBP [Source:HGNC Symbol;Acc:HGNC:12449]	1	1.47129	2.86099
CAMK4	9.79591e-07	0.999695	CAMK4	0.0246366	0.607354	CAMK4	1.50635	0.000694777	CAMK4	calcium/calmodulin dependent protein kinase IV [Source:HGNC Symbol;Acc:HGNC:1464]	1	1.01722	2.84089
LCP2	9.67311e-07	0.999695	LCP2	1.67752	3.70049e-05	LCP2	1.32359	0.00045852	LCP2	lymphocyte cytosolic protein 2 [Source:HGNC Symbol;Acc:HGNC:6529]	1	3.19877	2.50288
CD1D	9.56035e-07	0.999695	CD1D	1.34506	0.00440126	CD1D	2.59485	1.72565e-08	CD1D	CD1d molecule [Source:HGNC Symbol;Acc:HGNC:1637]	1	2.54041	6.04128
CD38	9.49315e-07	0.999695	CD38	0.0518382	0.24772	CD38	1.06033	0.0124677	CD38	CD38 molecule [Source:HGNC Symbol;Acc:HGNC:1667]	1	1.03658	2.08541
LAMP3	9.43918e-07	0.999695	LAMP3	0.022435	0.793268	LAMP3	1.01296	0.000104014	LAMP3	lysosomal associated membrane protein 3 [Source:HGNC Symbol;Acc:HGNC:14582]	1	1.01567	2.01805
CYTH4	9.27001e-07	0.999695	CYTH4	0.804133	0.0287638	CYTH4	1.38947	0.000416244	CYTH4	cytohesin 4 [Source:HGNC Symbol;Acc:HGNC:9505]	1	1.7461	2.61982
CSF2RB	9.0533e-07	0.999695	CSF2RB	1.18744	0.00149401	CSF2RB	1.17807	0.000858043	CSF2RB	colony stimulating factor 2 receptor subunit beta [Source:HGNC Symbol;Acc:HGNC:2436]	1	2.27749	2.26274
SOCS1	9.0124e-07	0.999695	SOCS1	1.31603	0.000897484	SOCS1	0.149358	0.130423	SOCS1	suppressor of cytokine signaling 1 [Source:HGNC Symbol;Acc:HGNC:19383]	1	2.4898	1.10908
CST7	8.99547e-07	0.999695	CST7	0.0617188	0.212596	CST7	1.85448	7.31647e-06	CST7	cystatin F [Source:HGNC Symbol;Acc:HGNC:2479]	1	1.04371	3.6162
PSTPIP1	8.97323e-07	0.999695	PSTPIP1	0.0563166	0.38139	PSTPIP1	1.43036	7.57603e-06	PSTPIP1	proline-serine-threonine phosphatase interacting protein 1 [Source:HGNC Symbol;Acc:HGNC:9580]	1	1.03981	2.69514
KANK4	8.87892e-07	0.999695	KANK4	-0.0600794	0.255895	KANK4	-1.24133	0.00168814	KANK4	KN motif and ankyrin repeat domains 4 [Source:HGNC Symbol;Acc:HGNC:27263]	1	0.959211	0.422983
TARP	8.78971e-07	0.999695	TARP	1.12824	0.0265905	TARP	1.6567	0.00224499	TARP	T cell receptor gamma constant 1 [Source:HGNC Symbol;Acc:HGNC:12275]	1	2.18592	3.15295
THBS1	8.77097e-07	0.999695	THBS1	2.34294	3.72351e-07	THBS1	0.0641457	0.384445	THBS1	thrombospondin 1 [Source:HGNC Symbol;Acc:HGNC:11785]	1	5.07336	1.04547
MAJIN	8.74136e-07	0.999695	MAJIN	0.00408323	0.912815	MAJIN	1.30879	0.0242937	MAJIN	membrane anchored junction protein [Source:HGNC Symbol;Acc:HGNC:27441]	1	1.00283	2.47735
FUT7	8.67486e-07	0.999695	FUT7	0.00186531	0.981783	FUT7	1.40606	0.000318344	FUT7	fucosyltransferase 7 [Source:HGNC Symbol;Acc:HGNC:4018]	1	1.00129	2.65012
LACRT	8.5732e-07	0.999695	LACRT	-0.0131159	0.770912	LACRT	-2.3557	0.000692272	LACRT	lacritin [Source:HGNC Symbol;Acc:HGNC:16430]	1	0.99095	0.195372
TNFAIP6	8.46986e-07	0.999695	TNFAIP6	3.13329	5.38363e-05	TNFAIP6	0.030342	0.527146	TNFAIP6	TNF alpha induced protein 6 [Source:HGNC Symbol;Acc:HGNC:11898]	1	8.77434	1.02125
PILRA	8.43558e-07	0.999695	PILRA	0.868101	0.0107898	PILRA	1.32278	0.000116282	PILRA	paired immunoglobin like type 2 receptor alpha [Source:HGNC Symbol;Acc:HGNC:20396]	1	1.82526	2.50147
BEND3	8.18203e-07	0.999695	BEND3	1.08499	0.000181034	BEND3	-0.0321183	0.784668	BEND3	BEN domain containing 3 [Source:HGNC Symbol;Acc:HGNC:23040]	1	2.12137	0.977983
SLC4A10	8.15204e-07	0.999695	SLC4A10	0.021942	0.219503	SLC4A10	3.22801	0.000497576	SLC4A10	solute carrier family 4 member 10 [Source:HGNC Symbol;Acc:HGNC:13811]	1	1.01533	9.36976
CXCL5	8.1486e-07	0.999695	CXCL5	1.81266	0.006319	CXCL5	0.0205475	0.694044	CXCL5	C-X-C motif chemokine ligand 5 [Source:HGNC Symbol;Acc:HGNC:10642]	1	3.51291	1.01434
IL1RL1	8.0564e-07	0.999695	IL1RL1	1.83257	0.00290885	IL1RL1	0.85767	0.0387041	IL1RL1	interleukin 1 receptor like 1 [Source:HGNC Symbol;Acc:HGNC:5998]	1	3.56171	1.81211
HAS3	8.03902e-07	0.999695	HAS3	1.22681	0.00731975	HAS3	0.0320818	0.686293	HAS3	hyaluronan synthase 3 [Source:HGNC Symbol;Acc:HGNC:4820]	1	2.34049	1.02249
LINGO3	8.00024e-07	0.999695	LINGO3	0.0181678	0.626585	LINGO3	1.50593	0.00662908	LINGO3	leucine rich repeat and Ig domain containing 3 [Source:HGNC Symbol;Acc:HGNC:21206]	1	1.01267	2.84007
LYPD1	7.98034e-07	0.999695	LYPD1	0.0226731	0.591776	LYPD1	1.66725	0.000908279	LYPD1	LY6/PLAUR domain containing 1 [Source:HGNC Symbol;Acc:HGNC:28431]	1	1.01584	3.17608
GZMM	7.95273e-07	0.999695	GZMM	0.00745577	0.895287	GZMM	1.1866	0.00575013	GZMM	granzyme M [Source:HGNC Symbol;Acc:HGNC:4712]	1	1.00518	2.27616
FPR1	7.89444e-07	0.999695	FPR1	3.55744	2.98852e-05	FPR1	2.83953	0.000260011	FPR1	formyl peptide receptor 1 [Source:HGNC Symbol;Acc:HGNC:3826]	1	11.7732	7.15785
SCML4	7.78462e-07	0.999695	SCML4	0.00241547	0.962438	SCML4	1.79859	2.02195e-05	SCML4	Scm polycomb group protein like 4 [Source:HGNC Symbol;Acc:HGNC:21397]	1	1.00168	3.47879
CD7	7.70287e-07	0.999695	CD7	0.065969	0.0852659	CD7	2.77347	1.36412e-07	CD7	CD7 molecule [Source:HGNC Symbol;Acc:HGNC:1695]	1	1.04679	6.83751
LGALS2	7.56277e-07	0.999695	LGALS2	0.0564682	0.199259	LGALS2	2.08132	5.87424e-06	LGALS2	galectin 2 [Source:HGNC Symbol;Acc:HGNC:6562]	1	1.03992	4.23194
TREML2	7.49813e-07	0.999695	TREML2	2.38831	0.00250708	TREML2	0.0781142	0.0245546	TREML2	triggering receptor expressed on myeloid cells like 2 [Source:HGNC Symbol;Acc:HGNC:21092]	1	5.23544	1.05564
CD180	7.47797e-07	0.999695	CD180	0.112401	0.103861	CD180	1.10284	0.00138236	CD180	CD180 molecule [Source:HGNC Symbol;Acc:HGNC:6726]	1	1.08103	2.14777
CRISPLD2	7.32581e-07	0.999695	CRISPLD2	1.10207	0.000444673	CRISPLD2	0.0365465	0.74603	CRISPLD2	cysteine rich secretory protein LCCL domain containing 2 [Source:HGNC Symbol;Acc:HGNC:25248]	1	2.14663	1.02566
LIMD2	7.19686e-07	0.999695	LIMD2	0.415689	0.0568859	LIMD2	1.63781	2.86144e-09	LIMD2	LIM domain containing 2 [Source:HGNC Symbol;Acc:HGNC:28142]	1	1.33394	3.11194
SIRPB1	7.16846e-07	0.999695	SIRPB1	1.21404	0.0084019	SIRPB1	1.38149	0.0021661	SIRPB1	signal regulatory protein beta 1 [Source:HGNC Symbol;Acc:HGNC:15928]	1	2.31987	2.60538
CTLA4	7.0401e-07	0.999695	CTLA4	0.0328863	0.315486	CTLA4	3.00105	9.37061e-07	CTLA4	cytotoxic T-lymphocyte associated protein 4 [Source:HGNC Symbol;Acc:HGNC:2505]	1	1.02306	8.00584
PROK2	6.98119e-07	0.999695	PROK2	3.54317	0.00109566	PROK2	0.00396776	0.910196	PROK2	prokineticin 2 [Source:HGNC Symbol;Acc:HGNC:18455]	1	11.6574	1.00275
SELL	6.89128e-07	0.999695	SELL	2.12791	0.00188715	SELL	2.64312	5.49093e-05	SELL	selectin L [Source:HGNC Symbol;Acc:HGNC:10720]	1	4.37083	6.2468
IL32	6.702e-07	0.999695	IL32	0.156358	0.138707	IL32	1.42513	6.20476e-08	IL32	interleukin 32 [Source:HGNC Symbol;Acc:HGNC:16830]	1	1.11447	2.68539
HSH2D	6.65246e-07	0.999695	HSH2D	0.88222	0.0417469	HSH2D	1.8922	0.000456494	HSH2D	hematopoietic SH2 domain containing [Source:HGNC Symbol;Acc:HGNC:24920]	1	1.84321	3.71201
MILR1	6.50453e-07	0.999695	MILR1	0.00137406	0.985011	MILR1	1.68274	1.10403e-06	MILR1	mast cell immunoglobulin like receptor 1 [Source:HGNC Symbol;Acc:HGNC:27570]	1	1.00095	3.21038
ARHGAP4	6.42121e-07	0.999695	ARHGAP4	0.0521797	0.535835	ARHGAP4	1.31485	5.75504e-08	ARHGAP4	Rho GTPase activating protein 4 [Source:HGNC Symbol;Acc:HGNC:674]	1	1.03683	2.48777
ITGAX	6.13799e-07	0.999695	ITGAX	2.17448	4.97384e-05	ITGAX	2.09886	2.32555e-05	ITGAX	integrin subunit alpha X [Source:HGNC Symbol;Acc:HGNC:6152]	1	4.51422	4.2837
TNFRSF9	6.10887e-07	0.999695	TNFRSF9	0.0338759	0.38405	TNFRSF9	1.06611	0.0203203	TNFRSF9	TNF receptor superfamily member 9 [Source:HGNC Symbol;Acc:HGNC:11924]	1	1.02376	2.09379
TNC	6.01798e-07	0.999695	TNC	0.111569	0.0842969	TNC	1.2395	0.000937034	TNC	tenascin C [Source:HGNC Symbol;Acc:HGNC:5318]	1	1.0804	2.36117
VNN3	5.81818e-07	0.999695	VNN3	2.99009	0.00330875	VNN3	0.0559721	0.0398192	VNN3	vanin 3 [Source:HGNC Symbol;Acc:HGNC:16431]	1	7.94526	1.03956
PDE6G	5.68444e-07	0.999695	PDE6G	0.0241933	0.563241	PDE6G	1.16134	0.0112583	PDE6G	phosphodiesterase 6G [Source:HGNC Symbol;Acc:HGNC:8789]	1	1.01691	2.23665
CD247	5.63242e-07	0.999695	CD247	0.0446851	0.362563	CD247	1.93304	5.11764e-06	CD247	CD247 molecule [Source:HGNC Symbol;Acc:HGNC:1677]	1	1.03146	3.8186
IL20	5.50023e-07	0.999695	IL20	5.88408	3.63973e-06	IL20	0.0285347	0.186792	IL20	interleukin 20 [Source:HGNC Symbol;Acc:HGNC:6002]	1	59.0587	1.01998
SPRR2A	5.43624e-07	0.999695	SPRR2A	0.0227398	0.188587	SPRR2A	4.10026	3.49754e-06	SPRR2A	small proline rich protein 2A [Source:HGNC Symbol;Acc:HGNC:11261]	1	1.01589	17.1514
PRB2	5.29389e-07	0.999695	PRB2	-0.0139183	0.767426	PRB2	-1.22892	0.0115439	PRB2	proline rich protein BstNI subfamily 2 [Source:HGNC Symbol;Acc:HGNC:9338]	1	0.990399	0.426638
KRT6C	5.1662e-07	0.999695	KRT6C	6.33568	4.60361e-08	KRT6C	5.89772	9.29894e-08	KRT6C	keratin 6C [Source:HGNC Symbol;Acc:HGNC:20406]	1	80.7661	59.6198
CD4	5.16082e-07	0.999695	CD4	-0.00943478	0.921155	CD4	1.32076	1.46103e-07	CD4	CD4 molecule [Source:HGNC Symbol;Acc:HGNC:1678]	1	0.993482	2.49798
APOBR	5.11521e-07	0.999695	APOBR	0.791907	0.00647024	APOBR	1.15826	5.36912e-05	APOBR	apolipoprotein B receptor [Source:HGNC Symbol;Acc:HGNC:24087]	1	1.73136	2.23188
CD1B	5.10082e-07	0.999695	CD1B	-0.00998206	0.806114	CD1B	1.86415	0.00103595	CD1B	CD1b molecule [Source:HGNC Symbol;Acc:HGNC:1635]	1	0.993105	3.64053
CALHM6	4.85657e-07	0.999695	CALHM6	0.0510314	0.302523	CALHM6	1.71233	2.00633e-05	CALHM6	calcium homeostasis modulator family member 6 [Source:HGNC Symbol;Acc:HGNC:33391]	1	1.03601	3.2769
SLCO5A1	4.84445e-07	0.999695	SLCO5A1	0.0312065	0.315671	SLCO5A1	1.09779	0.0305215	SLCO5A1	solute carrier organic anion transporter family member 5A1 [Source:HGNC Symbol;Acc:HGNC:19046]	1	1.02187	2.14027
HSPB7	4.79907e-07	0.999695	HSPB7	-0.0409501	0.341742	HSPB7	-1.23033	0.0066845	HSPB7	heat shock protein family B (small) member 7 [Source:HGNC Symbol;Acc:HGNC:5249]	1	0.972015	0.42622
CCL7	4.74283e-07	0.999695	CCL7	5.49917	0.000206609	CCL7	0.017017	0.448908	CCL7	C-C motif chemokine ligand 7 [Source:HGNC Symbol;Acc:HGNC:10634]	1	45.2287	1.01187
FPR2	4.69072e-07	0.999695	FPR2	4.29968	0.000150558	FPR2	0.0345206	0.108703	FPR2	formyl peptide receptor 2 [Source:HGNC Symbol;Acc:HGNC:3827]	1	19.694	1.02422
LGALS9	4.19817e-07	0.999695	LGALS9	0.0683458	0.328006	LGALS9	1.55718	2.76874e-07	LGALS9	galectin 9 [Source:HGNC Symbol;Acc:HGNC:6570]	1	1.04851	2.94279
CHST13	4.07026e-07	0.999695	CHST13	0.00536578	0.888913	CHST13	1.37337	0.020822	CHST13	carbohydrate sulfotransferase 13 [Source:HGNC Symbol;Acc:HGNC:21755]	1	1.00373	2.59076
CSF3	4.06453e-07	0.999695	CSF3	5.17975	0.000132196	CSF3	0.0168413	0.241791	CSF3	colony stimulating factor 3 [Source:HGNC Symbol;Acc:HGNC:2438]	1	36.246	1.01174
IL7R	4.06336e-07	0.999695	IL7R	0.072535	0.108251	IL7R	2.74583	5.7275e-09	IL7R	interleukin 7 receptor [Source:HGNC Symbol;Acc:HGNC:6024]	1	1.05156	6.70777
P2RY8	3.87792e-07	0.999695	P2RY8	0.0610423	0.193587	P2RY8	2.57044	4.80717e-09	P2RY8	P2Y receptor family member 8 [Source:HGNC Symbol;Acc:HGNC:15524]	1	1.04322	5.93991
P2RY8-2	3.87792e-07	0.999695	P2RY8-2	0.0610423	0.193587	P2RY8-2	2.57044	4.80717e-09	P2RY8-2	nan	1	1.04322	5.93991
NNMT	3.60117e-07	0.999695	NNMT	2.11846	9.17577e-06	NNMT	0.976384	0.0160891	NNMT	nicotinamide N-methyltransferase [Source:HGNC Symbol;Acc:HGNC:7861]	1	4.3423	1.96753
IFI30	3.46795e-07	0.999695	IFI30	0.437325	0.0513978	IFI30	1.21419	1.12859e-06	IFI30	IFI30 lysosomal thiol reductase [Source:HGNC Symbol;Acc:HGNC:5398]	1	1.35409	2.3201
SELPLG	3.32012e-07	0.999695	SELPLG	0.123859	0.128155	SELPLG	1.60469	4.75392e-07	SELPLG	selectin P ligand [Source:HGNC Symbol;Acc:HGNC:10722]	1	1.08965	3.04131
PLEK	3.2828e-07	0.999695	PLEK	2.1801	5.63184e-05	PLEK	1.81199	0.000307298	PLEK	pleckstrin [Source:HGNC Symbol;Acc:HGNC:9070]	1	4.53185	3.51127
COTL1	3.22912e-07	0.999695	COTL1	0.676528	0.0316394	COTL1	1.96441	2.76909e-08	COTL1	coactosin like F-actin binding protein 1 [Source:HGNC Symbol;Acc:HGNC:18304]	1	1.59829	3.90254
TNFSF8	3.14419e-07	0.999695	TNFSF8	0.606804	0.0496162	TNFSF8	1.26141	0.00119024	TNFSF8	TNF superfamily member 8 [Source:HGNC Symbol;Acc:HGNC:11938]	1	1.52288	2.39729
SAMSN1	3.07181e-07	0.999695	SAMSN1	2.40446	5.26918e-06	SAMSN1	1.95056	8.37967e-05	SAMSN1	SAM domain, SH3 domain and nuclear localization signals 1 [Source:HGNC Symbol;Acc:HGNC:10528]	1	5.29438	3.86523
CISH	2.93423e-07	0.999695	CISH	1.3996	0.000701236	CISH	0.142865	0.130423	CISH	cytokine inducible SH2 containing protein [Source:HGNC Symbol;Acc:HGNC:1984]	1	2.63828	1.1041
TNIP3	2.62544e-07	0.999695	TNIP3	5.89088	5.13783e-05	TNIP3	0.0536255	0.00961437	TNIP3	TNFAIP3 interacting protein 3 [Source:HGNC Symbol;Acc:HGNC:19315]	1	59.3379	1.03787
CD3D	2.36285e-07	0.999695	CD3D	0.049849	0.345142	CD3D	2.13568	5.11309e-08	CD3D	CD3d molecule [Source:HGNC Symbol;Acc:HGNC:1673]	1	1.03516	4.39445
MT1M	2.21584e-07	0.999695	MT1M	2.05792	3.3385e-08	MT1M	0.808697	0.013423	MT1M	metallothionein 1M [Source:HGNC Symbol;Acc:HGNC:14296]	1	4.16385	1.75163
TIGIT	2.15236e-07	0.999695	TIGIT	0.00175026	0.976157	TIGIT	1.66517	0.000218779	TIGIT	T cell immunoreceptor with Ig and ITIM domains [Source:HGNC Symbol;Acc:HGNC:26838]	1	1.00121	3.17151
KRT6A	2.08975e-07	0.999695	KRT6A	1.47213	0.0146988	KRT6A	1.62587	0.00583493	KRT6A	keratin 6A [Source:HGNC Symbol;Acc:HGNC:6443]	1	2.77431	3.08629
BCL2A1	1.99632e-07	0.999695	BCL2A1	3.36863	5.60182e-08	BCL2A1	0.0539237	0.312759	BCL2A1	BCL2 related protein A1 [Source:HGNC Symbol;Acc:HGNC:991]	1	10.329	1.03808
MX2	1.95405e-07	0.999695	MX2	0.0807795	0.213059	MX2	1.02559	0.00168814	MX2	MX dynamin like GTPase 2 [Source:HGNC Symbol;Acc:HGNC:7533]	1	1.05759	2.03579
ITGA4	1.87876e-07	0.999695	ITGA4	0.710776	0.022723	ITGA4	1.73251	2.76874e-07	ITGA4	integrin subunit alpha 4 [Source:HGNC Symbol;Acc:HGNC:6140]	1	1.63668	3.32306
FCRL3	1.70519e-07	0.999695	FCRL3	0.0183491	0.418876	FCRL3	2.4736	0.00257072	FCRL3	Fc receptor like 3 [Source:HGNC Symbol;Acc:HGNC:18506]	1	1.0128	5.5543
PREX1	1.59982e-07	0.999695	PREX1	0.182427	0.139255	PREX1	1.01345	8.44193e-06	PREX1	phosphatidylinositol-3,4,5-trisphosphate dependent Rac exchange factor 1 [Source:HGNC Symbol;Acc:HGNC:32594]	1	1.13479	2.01873
PIK3R5	1.59106e-07	0.999695	PIK3R5	1.17318	0.00131203	PIK3R5	1.5981	4.74998e-06	PIK3R5	phosphoinositide-3-kinase regulatory subunit 5 [Source:HGNC Symbol;Acc:HGNC:30035]	1	2.25509	3.02744
CD14	1.57807e-07	0.999695	CD14	0.48106	0.0616998	CD14	1.18104	0.00147503	CD14	CD14 molecule [Source:HGNC Symbol;Acc:HGNC:1628]	1	1.39577	2.26741
NOS3	1.48714e-07	0.999695	NOS3	1.68305	1.56835e-06	NOS3	0.116641	0.244731	NOS3	nitric oxide synthase 3 [Source:HGNC Symbol;Acc:HGNC:7876]	1	3.21107	1.08421
FCMR	1.32705e-07	0.999695	FCMR	0.998878	0.00940256	FCMR	1.57042	4.98307e-05	FCMR	Fc fragment of IgM receptor [Source:HGNC Symbol;Acc:HGNC:14315]	1	1.99845	2.96992
CTSL	1.20197e-07	0.999695	CTSL	1.61521	0.000443418	CTSL	0.827763	0.0251836	CTSL	cathepsin L [Source:HGNC Symbol;Acc:HGNC:2537]	1	3.06357	1.77493
XCL2	1.18031e-07	0.999695	XCL2	0.0151866	0.547426	XCL2	1.9836	0.0128244	XCL2	X-C motif chemokine ligand 2 [Source:HGNC Symbol;Acc:HGNC:10646]	1	1.01058	3.95479
PCSK1	1.13508e-07	0.999695	PCSK1	0.0473607	0.0311846	PCSK1	3.21877	0.000142837	PCSK1	proprotein convertase subtilisin/kexin type 1 [Source:HGNC Symbol;Acc:HGNC:8743]	1	1.03337	9.30991
SCIMP	1.09038e-07	0.999695	SCIMP	2.15728	9.24861e-05	SCIMP	2.96365	1.14072e-08	SCIMP	SLP adaptor and CSK interacting membrane protein [Source:HGNC Symbol;Acc:HGNC:33504]	1	4.46072	7.80096
RAC2	1.07746e-07	0.999695	RAC2	0.700156	0.0165037	RAC2	1.29179	2.17285e-05	RAC2	Rac family small GTPase 2 [Source:HGNC Symbol;Acc:HGNC:9802]	1	1.62468	2.44832
CEACAM4	1.05278e-07	0.999695	CEACAM4	0.0320002	0.225313	CEACAM4	2.06248	0.00357244	CEACAM4	CEA cell adhesion molecule 4 [Source:HGNC Symbol;Acc:HGNC:1816]	1	1.02243	4.17704
WAS	9.96126e-08	0.999695	WAS	0.527057	0.047933	WAS	1.54289	1.44026e-06	WAS	WASP actin nucleation promoting factor [Source:HGNC Symbol;Acc:HGNC:12731]	1	1.44099	2.91378
TBX21	9.77835e-08	0.999695	TBX21	0.0326819	0.391334	TBX21	1.99142	0.000120217	TBX21	T-box transcription factor 21 [Source:HGNC Symbol;Acc:HGNC:11599]	1	1.02291	3.97628
CD3G	8.97947e-08	0.999695	CD3G	0.0102205	0.863849	CD3G	1.6311	0.000160302	CD3G	CD3g molecule [Source:HGNC Symbol;Acc:HGNC:1675]	1	1.00711	3.09749
LILRA6	7.97781e-08	0.999695	LILRA6	1.43595	0.00650875	LILRA6	1.88571	0.000291942	LILRA6	leukocyte immunoglobulin like receptor A6 [Source:HGNC Symbol;Acc:HGNC:15495]	1	2.70561	3.69535
NLRC4	7.07925e-08	0.999695	NLRC4	0.0407871	0.159695	NLRC4	2.27968	0.000435531	NLRC4	NLR family CARD domain containing 4 [Source:HGNC Symbol;Acc:HGNC:16412]	1	1.02867	4.8557
HK3	6.22211e-08	0.999695	HK3	1.75971	0.0059193	HK3	2.58761	4.33511e-05	HK3	hexokinase 3 [Source:HGNC Symbol;Acc:HGNC:4925]	1	3.38629	6.01102
FPR3	6.10166e-08	0.999695	FPR3	0.0289778	0.663433	FPR3	1.45546	1.32725e-05	FPR3	formyl peptide receptor 3 [Source:HGNC Symbol;Acc:HGNC:3828]	1	1.02029	2.74244
SIGLEC7	5.25916e-08	0.999695	SIGLEC7	0.0349486	0.140468	SIGLEC7	2.58376	0.000794672	SIGLEC7	sialic acid binding Ig like lectin 7 [Source:HGNC Symbol;Acc:HGNC:10876]	1	1.02452	5.99498
LILRB2	4.98702e-08	0.999695	LILRB2	1.35584	0.0061456	LILRB2	2.37931	1.58673e-06	LILRB2	leukocyte immunoglobulin like receptor B2 [Source:HGNC Symbol;Acc:HGNC:6606]	1	2.55946	5.20288
CLEC7A	4.72744e-08	0.999695	CLEC7A	1.21563	0.00252696	CLEC7A	2.02046	2.79899e-07	CLEC7A	C-type lectin domain containing 7A [Source:HGNC Symbol;Acc:HGNC:14558]	1	2.32243	4.05713
SLC5A5	4.17333e-08	0.999695	SLC5A5	0.0322353	0.055801	SLC5A5	4.13204	1.13747e-05	SLC5A5	solute carrier family 5 member 5 [Source:HGNC Symbol;Acc:HGNC:11040]	1	1.0226	17.5335
DEFB4A	3.86553e-08	0.999695	DEFB4A	0.0177559	0.0622691	DEFB4A	5.03327	0.000223277	DEFB4A	defensin beta 4A [Source:HGNC Symbol;Acc:HGNC:2767]	1	1.01238	32.7464
IKZF1	1.7093e-08	0.999695	IKZF1	0.0980222	0.156152	IKZF1	1.73957	2.61497e-07	IKZF1	IKAROS family zinc finger 1 [Source:HGNC Symbol;Acc:HGNC:13176]	1	1.07031	3.33936
S100A8	1.56132e-08	0.999695	S100A8	2.15755	0.00149401	S100A8	3.08637	3.05291e-06	S100A8	S100 calcium binding protein A8 [Source:HGNC Symbol;Acc:HGNC:10498]	1	4.46156	8.49359
MT2A	1.04216e-08	0.999817	MT2A	1.47205	3.72351e-07	MT2A	0.114046	0.312074	MT2A	metallothionein 2A [Source:HGNC Symbol;Acc:HGNC:7406]	1	2.77415	1.08226
TBXAS1	-1.15593e-08	0.999695	TBXAS1	0.0767935	0.145246	TBXAS1	1.03359	0.00933429	TBXAS1	thromboxane A synthase 1 [Source:HGNC Symbol;Acc:HGNC:11609]	1	1.05467	2.04711
CD244	-4.17347e-08	0.999695	CD244	0.0976581	0.068531	CD244	1.66658	0.000112341	CD244	CD244 molecule [Source:HGNC Symbol;Acc:HGNC:18171]	1	1.07004	3.17461
LILRB1	-4.64435e-08	0.999695	LILRB1	1.83255	0.00117428	LILRB1	2.76134	3.54204e-07	LILRB1	leukocyte immunoglobulin like receptor B1 [Source:HGNC Symbol;Acc:HGNC:6605]	1	3.56167	6.78026
CCR1	-5.15509e-08	0.999695	CCR1	2.13958	0.000363146	CCR1	1.68701	0.00214336	CCR1	C-C motif chemokine receptor 1 [Source:HGNC Symbol;Acc:HGNC:1602]	1	4.40633	3.21989
CLEC4E	-6.40905e-08	0.999695	CLEC4E	3.47857	0.000159164	CLEC4E	2.33886	0.00480662	CLEC4E	C-type lectin domain family 4 member E [Source:HGNC Symbol;Acc:HGNC:14555]	1	11.1469	5.05903
CD1C	-9.45845e-08	0.999695	CD1C	0.0300431	0.689474	CD1C	1.61267	3.87596e-08	CD1C	CD1c molecule [Source:HGNC Symbol;Acc:HGNC:1636]	1	1.02104	3.05818
CLEC4C	-9.46498e-08	0.999695	CLEC4C	0.0148827	0.526863	CLEC4C	3.26835	0.000126896	CLEC4C	C-type lectin domain family 4 member C [Source:HGNC Symbol;Acc:HGNC:13258]	1	1.01037	9.63545
CFB	-9.83808e-08	0.999695	CFB	0.08476	0.225015	CFB	1.85502	3.54591e-09	CFB	complement factor B [Source:HGNC Symbol;Acc:HGNC:1037]	1	1.06051	3.61757
CSF2RA	-9.93195e-08	0.999695	CSF2RA	0.0650285	0.31679	CSF2RA	1.17319	0.000119715	CSF2RA	colony stimulating factor 2 receptor subunit alpha [Source:HGNC Symbol;Acc:HGNC:2435]	1	1.04611	2.2551
APOBEC3B	-1.02565e-07	0.999695	APOBEC3B	0.0184275	0.513339	APOBEC3B	1.31698	0.0285247	APOBEC3B	apolipoprotein B mRNA editing enzyme catalytic subunit 3B [Source:HGNC Symbol;Acc:HGNC:17352]	1	1.01285	2.49143
TMEM106A	-1.05023e-07	0.999695	TMEM106A	0.0855477	0.218136	TMEM106A	1.05389	0.000743304	TMEM106A	transmembrane protein 106A [Source:HGNC Symbol;Acc:HGNC:28288]	1	1.06109	2.07613
RHOH	-1.11987e-07	0.999695	RHOH	1.3275	0.00559929	RHOH	0.162169	0.0552527	RHOH	ras homolog family member H [Source:HGNC Symbol;Acc:HGNC:686]	1	2.50967	1.11897
TMEM156	-1.15246e-07	0.999695	TMEM156	0.0382358	0.226814	TMEM156	1.30975	0.0175318	TMEM156	transmembrane protein 156 [Source:HGNC Symbol;Acc:HGNC:26260]	1	1.02686	2.47899
SIGLEC14	-1.27344e-07	0.999695	SIGLEC14	0.0468541	0.0365704	SIGLEC14	1.92082	0.00754048	SIGLEC14	sialic acid binding Ig like lectin 14 [Source:HGNC Symbol;Acc:HGNC:32926]	1	1.03301	3.78637
C3AR1	-1.30548e-07	0.999695	C3AR1	0.0717435	0.14491	C3AR1	1.10859	0.0063663	C3AR1	complement C3a receptor 1 [Source:HGNC Symbol;Acc:HGNC:1319]	1	1.05099	2.15635
ZBP1	-1.35475e-07	0.999695	ZBP1	0.0483621	0.0670446	ZBP1	1.56548	0.0110671	ZBP1	Z-DNA binding protein 1 [Source:HGNC Symbol;Acc:HGNC:16176]	1	1.03409	2.95975
TNFRSF1B	-1.38114e-07	0.999695	TNFRSF1B	0.634711	0.0302141	TNFRSF1B	1.0235	0.00102881	TNFRSF1B	TNF receptor superfamily member 1B [Source:HGNC Symbol;Acc:HGNC:11917]	1	1.55263	2.03284
RUFY4	-1.40072e-07	0.999695	RUFY4	0.0311777	0.269679	RUFY4	3.24622	1.84726e-06	RUFY4	RUN and FYVE domain containing 4 [Source:HGNC Symbol;Acc:HGNC:24804]	1	1.02185	9.48877
SHD	-1.46652e-07	0.999695	SHD	0.00330211	0.899042	SHD	3.45696	0.00312617	SHD	Src homology 2 domain containing transforming protein D [Source:HGNC Symbol;Acc:HGNC:30633]	1	1.00229	10.9812
CLEC10A	-1.47729e-07	0.999695	CLEC10A	0.00104425	0.985325	CLEC10A	2.54403	9.20169e-14	CLEC10A	C-type lectin domain containing 10A [Source:HGNC Symbol;Acc:HGNC:16916]	1	1.00072	5.83216
CALB2	-1.48079e-07	0.999695	CALB2	-0.0361059	0.382407	CALB2	-1.06855	0.0161507	CALB2	calbindin 2 [Source:HGNC Symbol;Acc:HGNC:1435]	1	0.975284	0.476798
IRF8	-1.54262e-07	0.999695	IRF8	0.0673142	0.288047	IRF8	1.48031	8.82764e-06	IRF8	interferon regulatory factor 8 [Source:HGNC Symbol;Acc:HGNC:5358]	1	1.04776	2.79008
TNFRSF6B	-1.55476e-07	0.999695	TNFRSF6B	1.55002	0.000150912	TNFRSF6B	1.89367	9.82475e-07	TNFRSF6B	TNF receptor superfamily member 6b [Source:HGNC Symbol;Acc:HGNC:11921]	1	2.9282	3.71579
CD300E	-1.66127e-07	0.999695	CD300E	4.02477	1.11766e-07	CD300E	2.75107	0.000124196	CD300E	CD300e molecule [Source:HGNC Symbol;Acc:HGNC:28874]	1	16.277	6.73219
TBC1D10C	-1.69129e-07	0.999695	TBC1D10C	0.0309091	0.616716	TBC1D10C	1.54321	3.8106e-05	TBC1D10C	TBC1 domain family member 10C [Source:HGNC Symbol;Acc:HGNC:24702]	1	1.02166	2.91443
GPR4	-1.79255e-07	0.999695	GPR4	1.60646	0.000444673	GPR4	0.065944	0.357605	GPR4	G protein-coupled receptor 4 [Source:HGNC Symbol;Acc:HGNC:4497]	1	3.04505	1.04677
FCER2	-1.79276e-07	0.999695	FCER2	0.0233995	0.502359	FCER2	2.38812	7.65655e-05	FCER2	Fc fragment of IgE receptor II [Source:HGNC Symbol;Acc:HGNC:3612]	1	1.01635	5.23475
PIK3CD	-1.96427e-07	0.999695	PIK3CD	0.164312	0.143912	PIK3CD	1.1434	2.64949e-06	PIK3CD	phosphatidylinositol-4,5-bisphosphate 3-kinase catalytic subunit delta [Source:HGNC Symbol;Acc:HGNC:8977]	1	1.12063	2.20901
CD53	-1.98116e-07	0.999695	CD53	1.31813	0.00290885	CD53	1.56415	0.000230139	CD53	CD53 molecule [Source:HGNC Symbol;Acc:HGNC:1686]	1	2.49343	2.95702
TCL1A	-2.00099e-07	0.999695	TCL1A	0.0161231	0.291292	TCL1A	4.34574	0.00208129	TCL1A	TCL1 family AKT coactivator A [Source:HGNC Symbol;Acc:HGNC:11648]	1	1.01124	20.3329
CD8A	-2.08231e-07	0.999695	CD8A	0.00860736	0.893898	CD8A	1.17906	0.00225593	CD8A	CD8a molecule [Source:HGNC Symbol;Acc:HGNC:1706]	1	1.00598	2.2643
SASH3	-2.23446e-07	0.999695	SASH3	0.90604	0.0189008	SASH3	2.16933	1.33198e-07	SASH3	SAM and SH3 domain containing 3 [Source:HGNC Symbol;Acc:HGNC:15975]	1	1.87389	4.49816
S100A7A	-2.3067e-07	0.999695	S100A7A	0.0240129	0.139255	S100A7A	2.95042	0.00120442	S100A7A	S100 calcium binding protein A7A [Source:HGNC Symbol;Acc:HGNC:21657]	1	1.01678	7.72974
UAP1	-2.31377e-07	0.999695	UAP1	1.30571	5.68616e-05	UAP1	0.0180406	0.88638	UAP1	UDP-N-acetylglucosamine pyrophosphorylase 1 [Source:HGNC Symbol;Acc:HGNC:12457]	1	2.47206	1.01258
CLEC12A	-2.41578e-07	0.999695	CLEC12A	1.88218	0.00419462	CLEC12A	2.94876	4.63143e-06	CLEC12A	C-type lectin domain family 12 member A [Source:HGNC Symbol;Acc:HGNC:31713]	1	3.68632	7.72086
CORO1A	-2.51598e-07	0.999695	CORO1A	0.564771	0.025587	CORO1A	1.59459	5.7275e-09	CORO1A	coronin 1A [Source:HGNC Symbol;Acc:HGNC:2252]	1	1.47915	3.02008
CXCL11	-2.75903e-07	0.999695	CXCL11	0.00818822	0.708332	CXCL11	2.44297	0.00740929	CXCL11	C-X-C motif chemokine ligand 11 [Source:HGNC Symbol;Acc:HGNC:10638]	1	1.00569	5.43758
KLHDC7B	-2.92698e-07	0.999695	KLHDC7B	0.04861	0.218435	KLHDC7B	1.76595	0.000415818	KLHDC7B	kelch domain containing 7B [Source:HGNC Symbol;Acc:HGNC:25145]	1	1.03427	3.40099
SOD2	-2.96472e-07	0.999695	SOD2	1.83716	5.487e-05	SOD2	0.091438	0.230983	SOD2	superoxide dismutase 2 [Source:HGNC Symbol;Acc:HGNC:11180]	1	3.57306	1.06543
TIMP1	-2.96763e-07	0.999695	TIMP1	0.786841	0.0286592	TIMP1	2.00242	4.35335e-07	TIMP1	TIMP metallopeptidase inhibitor 1 [Source:HGNC Symbol;Acc:HGNC:11820]	1	1.72529	4.00672
STAP1	-3.06409e-07	0.999695	STAP1	-0.0193027	0.574719	STAP1	1.05016	0.0278028	STAP1	signal transducing adaptor family member 1 [Source:HGNC Symbol;Acc:HGNC:24133]	1	0.986709	2.07077
SH2D2A	-3.08621e-07	0.999695	SH2D2A	0.773981	0.0484671	SH2D2A	1.65782	0.00125032	SH2D2A	SH2 domain containing 2A [Source:HGNC Symbol;Acc:HGNC:10821]	1	1.70998	3.1554
LYZ	-3.16033e-07	0.999695	LYZ	2.03144	0.000283984	LYZ	2.89273	5.89124e-08	LYZ	lysozyme [Source:HGNC Symbol;Acc:HGNC:6740]	1	4.08812	7.42676
DENND1C	-3.32704e-07	0.999695	DENND1C	0.116959	0.178773	DENND1C	1.14023	2.13279e-05	DENND1C	DENN domain containing 1C [Source:HGNC Symbol;Acc:HGNC:26225]	1	1.08445	2.20416
TMEM150B	-3.41703e-07	0.999695	TMEM150B	0.0136372	0.682068	TMEM150B	1.4003	0.015979	TMEM150B	transmembrane protein 150B [Source:HGNC Symbol;Acc:HGNC:34415]	1	1.0095	2.63956
IL4R	-3.42418e-07	0.999695	IL4R	1.0015	0.00051383	IL4R	0.322387	0.0856362	IL4R	interleukin 4 receptor [Source:HGNC Symbol;Acc:HGNC:6015]	1	2.00208	1.2504
IL21R	-3.50051e-07	0.999695	IL21R	0.0226045	0.712472	IL21R	1.52987	8.24102e-05	IL21R	interleukin 21 receptor [Source:HGNC Symbol;Acc:HGNC:6006]	1	1.01579	2.8876
NCKAP1L	-3.50951e-07	0.999695	NCKAP1L	0.0353686	0.663771	NCKAP1L	1.38021	1.16466e-07	NCKAP1L	NCK associated protein 1 like [Source:HGNC Symbol;Acc:HGNC:4862]	1	1.02482	2.60307
TIMP4	-3.54169e-07	0.999695	TIMP4	-0.0365458	0.362783	TIMP4	-1.33795	0.00577913	TIMP4	TIMP metallopeptidase inhibitor 4 [Source:HGNC Symbol;Acc:HGNC:11823]	1	0.974987	0.395582
CYP24A1	-3.6887e-07	0.999695	CYP24A1	1.09607	0.0188397	CYP24A1	-0.000689566	0.99123	CYP24A1	cytochrome P450 family 24 subfamily A member 1 [Source:HGNC Symbol;Acc:HGNC:2602]	1	2.13771	0.999522
SLA	-3.76692e-07	0.999695	SLA	0.783471	0.00782167	SLA	1.13985	0.000120217	SLA	Src like adaptor [Source:HGNC Symbol;Acc:HGNC:10902]	1	1.72127	2.20358
CXCL9	-3.81764e-07	0.999695	CXCL9	-0.0135051	0.746709	CXCL9	2.47619	0.000446248	CXCL9	C-X-C motif chemokine ligand 9 [Source:HGNC Symbol;Acc:HGNC:7098]	1	0.990683	5.56427
ITGAL	-3.88556e-07	0.999695	ITGAL	0.134289	0.0865239	ITGAL	1.90369	5.75504e-08	ITGAL	integrin subunit alpha L [Source:HGNC Symbol;Acc:HGNC:6148]	1	1.09755	3.74169
KIF21B	-3.89037e-07	0.999695	KIF21B	0.082803	0.130173	KIF21B	1.17933	0.00252631	KIF21B	kinesin family member 21B [Source:HGNC Symbol;Acc:HGNC:29442]	1	1.05907	2.26471
TASL	-3.91428e-07	0.999695	TASL	0.723352	0.0411266	TASL	1.63889	7.54065e-05	TASL	TLR adaptor interacting with endolysosomal SLC15A4 [Source:HGNC Symbol;Acc:HGNC:25667]	1	1.65101	3.11426
FCGR2A	-3.92239e-07	0.999695	FCGR2A	1.21136	0.00700415	FCGR2A	1.32261	0.00246597	FCGR2A	Fc fragment of IgG receptor IIa [Source:HGNC Symbol;Acc:HGNC:3616]	1	2.31555	2.50119
CD33	-3.9438e-07	0.999695	CD33	0.0627525	0.345759	CD33	1.01462	0.000879893	CD33	CD33 molecule [Source:HGNC Symbol;Acc:HGNC:1659]	1	1.04446	2.02036
PLSCR1	-4.07537e-07	0.999695	PLSCR1	1.23312	0.000177686	PLSCR1	0.591609	0.030148	PLSCR1	phospholipid scramblase 1 [Source:HGNC Symbol;Acc:HGNC:9092]	1	2.35075	1.50693
TMEM71	-4.1066e-07	0.999695	TMEM71	1.25973	0.00170003	TMEM71	0.658054	0.0355823	TMEM71	transmembrane protein 71 [Source:HGNC Symbol;Acc:HGNC:26572]	1	2.39451	1.57795
APOBEC3G	-4.11738e-07	0.999695	APOBEC3G	0.0156337	0.836399	APOBEC3G	1.19746	0.000155654	APOBEC3G	apolipoprotein B mRNA editing enzyme catalytic subunit 3G [Source:HGNC Symbol;Acc:HGNC:17357]	1	1.0109	2.29336
LY86	-4.1518e-07	0.999695	LY86	0.0757475	0.159308	LY86	1.87665	2.20624e-06	LY86	lymphocyte antigen 86 [Source:HGNC Symbol;Acc:HGNC:16837]	1	1.05391	3.6722
DDX21	-4.261e-07	0.999695	DDX21	1.05987	4.97384e-05	DDX21	-0.0226548	0.868522	DDX21	DExD-box helicase 21 [Source:HGNC Symbol;Acc:HGNC:2744]	1	2.08474	0.98442
SLAMF1	-4.31262e-07	0.999695	SLAMF1	2.36407	0.000111231	SLAMF1	1.71325	0.00205222	SLAMF1	signaling lymphocytic activation molecule family member 1 [Source:HGNC Symbol;Acc:HGNC:10903]	1	5.14821	3.279
SLC12A3	-4.34397e-07	0.999695	SLC12A3	-0.00102385	0.967926	SLC12A3	3.17701	0.00284076	SLC12A3	solute carrier family 12 member 3 [Source:HGNC Symbol;Acc:HGNC:10912]	1	0.999291	9.04431
THEMIS	-4.40945e-07	0.999695	THEMIS	0.00638198	0.910592	THEMIS	1.53743	0.000855471	THEMIS	thymocyte selection associated [Source:HGNC Symbol;Acc:HGNC:21569]	1	1.00443	2.90276
CD40LG	-4.48688e-07	0.999695	CD40LG	0.000240875	0.993614	CD40LG	1.60453	0.000106984	CD40LG	CD40 ligand [Source:HGNC Symbol;Acc:HGNC:11935]	1	1.00017	3.04097
COL6A5	-4.56378e-07	0.999695	COL6A5	3.92906e-05	0.996709	COL6A5	1.59276	3.35596e-05	COL6A5	collagen type VI alpha 5 chain [Source:HGNC Symbol;Acc:HGNC:26674]	1	1.00003	3.01626
EBI3	-4.59795e-07	0.999695	EBI3	0.0111958	0.800345	EBI3	1.36337	0.0100017	EBI3	Epstein-Barr virus induced 3 [Source:HGNC Symbol;Acc:HGNC:3129]	1	1.00779	2.57286
ZAP70	-4.61856e-07	0.999695	ZAP70	0.0115592	0.882286	ZAP70	1.44112	6.1924e-06	ZAP70	zeta chain of T cell receptor associated protein kinase 70 [Source:HGNC Symbol;Acc:HGNC:12858]	1	1.00804	2.71531
TRAF3IP3	-4.63505e-07	0.999695	TRAF3IP3	0.0647565	0.308284	TRAF3IP3	1.73351	1.38852e-07	TRAF3IP3	TRAF3 interacting protein 3 [Source:HGNC Symbol;Acc:HGNC:30766]	1	1.04591	3.32535
PLA2G2A	-4.66706e-07	0.999695	PLA2G2A	0.0319321	0.481483	PLA2G2A	1.62811	0.000526094	PLA2G2A	phospholipase A2 group IIA [Source:HGNC Symbol;Acc:HGNC:9031]	1	1.02238	3.09108
GZMB	-4.78841e-07	0.999695	GZMB	0.0486871	0.024237	GZMB	4.40015	4.08197e-08	GZMB	granzyme B [Source:HGNC Symbol;Acc:HGNC:4709]	1	1.03432	21.1144
PLAC8	-4.86465e-07	0.999695	PLAC8	1.5885	0.00752517	PLAC8	2.65592	7.34247e-06	PLAC8	placenta associated 8 [Source:HGNC Symbol;Acc:HGNC:19254]	1	3.00737	6.30246
CR1	-4.89364e-07	0.999695	CR1	1.2058	0.0151709	CR1	2.85675	3.7498e-08	CR1	complement C3b/C4b receptor 1 (Knops blood group) [Source:HGNC Symbol;Acc:HGNC:2334]	1	2.30665	7.2438
COL4A4	-4.90269e-07	0.999695	COL4A4	-0.0301717	0.625537	COL4A4	1.23098	0.000480987	COL4A4	collagen type IV alpha 4 chain [Source:HGNC Symbol;Acc:HGNC:2206]	1	0.979304	2.34727
PTPN7	-5.10051e-07	0.999695	PTPN7	0.508988	0.0542892	PTPN7	1.63515	1.51812e-06	PTPN7	protein tyrosine phosphatase non-receptor type 7 [Source:HGNC Symbol;Acc:HGNC:9659]	1	1.42305	3.1062
MS4A1	-5.42474e-07	0.999695	MS4A1	0.0165545	0.554267	MS4A1	2.87398	0.000138686	MS4A1	membrane spanning 4-domains A1 [Source:HGNC Symbol;Acc:HGNC:7315]	1	1.01154	7.33084
TESPA1	-5.492e-07	0.999695	TESPA1	0.0314365	0.661433	TESPA1	1.29935	1.22128e-05	TESPA1	thymocyte expressed, positive selection associated 1 [Source:HGNC Symbol;Acc:HGNC:29109]	1	1.02203	2.46118
EOMES	-5.51404e-07	0.999695	EOMES	-0.00569104	0.92333	EOMES	1.50055	0.000570557	EOMES	eomesodermin [Source:HGNC Symbol;Acc:HGNC:3372]	1	0.996063	2.82951
PRKCQ	-5.5688e-07	0.999695	PRKCQ	0.0120142	0.817395	PRKCQ	1.51991	0.0010424	PRKCQ	protein kinase C theta [Source:HGNC Symbol;Acc:HGNC:9410]	1	1.00836	2.86773
FCGR3A	-5.59259e-07	0.999695	FCGR3A	0.0715116	0.150916	FCGR3A	1.87047	8.18254e-06	FCGR3A	Fc fragment of IgG receptor IIIa [Source:HGNC Symbol;Acc:HGNC:3619]	1	1.05082	3.65652
BATF3	-5.65708e-07	0.999695	BATF3	2.16334	0.000187024	BATF3	0.713768	0.0435624	BATF3	basic leucine zipper ATF-like transcription factor 3 [Source:HGNC Symbol;Acc:HGNC:28915]	1	4.47952	1.64008
HEPHL1	-5.6588e-07	0.999695	HEPHL1	1.72302	0.0170837	HEPHL1	2.82216	0.000265309	HEPHL1	hephaestin like 1 [Source:HGNC Symbol;Acc:HGNC:30477]	1	3.30127	7.07219
CYP27B1	-5.81249e-07	0.999695	CYP27B1	1.72082	0.00117058	CYP27B1	0.0176716	0.796968	CYP27B1	cytochrome P450 family 27 subfamily B member 1 [Source:HGNC Symbol;Acc:HGNC:2606]	1	3.29623	1.01232
MPEG1	-5.86559e-07	0.999695	MPEG1	0.056097	0.413613	MPEG1	1.18434	7.29468e-05	MPEG1	macrophage expressed 1 [Source:HGNC Symbol;Acc:HGNC:29619]	1	1.03965	2.27259
CCL18	-6.11352e-07	0.999695	CCL18	0.00746971	0.852281	CCL18	4.20712	1.33359e-09	CCL18	C-C motif chemokine ligand 18 [Source:HGNC Symbol;Acc:HGNC:10616]	1	1.00519	18.4701
CCR2	-6.14041e-07	0.999695	CCR2	1.44313	0.000569	CCR2	2.05997	2.61497e-07	CCR2	C-C motif chemokine receptor 2 [Source:HGNC Symbol;Acc:HGNC:1603]	1	2.7191	4.16978
NPC1L1	-6.2335e-07	0.999695	NPC1L1	-0.00591709	0.927635	NPC1L1	-1.57455	0.00096684	NPC1L1	NPC1 like intracellular cholesterol transporter 1 [Source:HGNC Symbol;Acc:HGNC:7898]	1	0.995907	0.335748
IKZF3	-6.33953e-07	0.999695	IKZF3	0.0814203	0.252025	IKZF3	1.45755	6.7061e-07	IKZF3	IKAROS family zinc finger 3 [Source:HGNC Symbol;Acc:HGNC:13178]	1	1.05806	2.74641
CXCR6	-6.41876e-07	0.999695	CXCR6	0.0578705	0.104153	CXCR6	1.85736	0.000821441	CXCR6	C-X-C motif chemokine receptor 6 [Source:HGNC Symbol;Acc:HGNC:16647]	1	1.04093	3.62344
ADA2	-6.45023e-07	0.999695	ADA2	0.0600817	0.335995	ADA2	1.65205	9.88681e-07	ADA2	adenosine deaminase 2 [Source:HGNC Symbol;Acc:HGNC:1839]	1	1.04252	3.1428
GZMK	-6.46049e-07	0.999695	GZMK	0.0141091	0.793268	GZMK	1.67403	0.00046218	GZMK	granzyme K [Source:HGNC Symbol;Acc:HGNC:4711]	1	1.00983	3.19105
KLRK1	-6.47091e-07	0.999695	KLRK1	0.00605239	0.940906	KLRK1	1.13504	0.00414349	KLRK1	killer cell lectin like receptor K1 [Source:HGNC Symbol;Acc:HGNC:18788]	1	1.0042	2.19625
XCL1	-6.52313e-07	0.999695	XCL1	0.007524	0.830625	XCL1	1.99976	0.00264828	XCL1	X-C motif chemokine ligand 1 [Source:HGNC Symbol;Acc:HGNC:10645]	1	1.00523	3.99933
GPR174	-6.59268e-07	0.999695	GPR174	0.00430593	0.939545	GPR174	1.43438	0.00211564	GPR174	G protein-coupled receptor 174 [Source:HGNC Symbol;Acc:HGNC:30245]	1	1.00299	2.70267
HPDL	-6.64023e-07	0.999695	HPDL	1.19093	0.00212093	HPDL	0.0212836	0.836735	HPDL	4-hydroxyphenylpyruvate dioxygenase like [Source:HGNC Symbol;Acc:HGNC:28242]	1	2.28299	1.01486
GZMA	-6.78355e-07	0.999695	GZMA	0.0234139	0.626585	GZMA	1.82887	7.16505e-05	GZMA	granzyme A [Source:HGNC Symbol;Acc:HGNC:4708]	1	1.01636	3.55259
SIGLEC1	-6.83398e-07	0.999695	SIGLEC1	-0.0245764	0.645074	SIGLEC1	1.15716	0.00363654	SIGLEC1	sialic acid binding Ig like lectin 1 [Source:HGNC Symbol;Acc:HGNC:11127]	1	0.983109	2.23018
C16orf54	-6.86265e-07	0.999695	C16orf54	0.0228456	0.702744	C16orf54	1.70767	8.44193e-06	C16orf54	chromosome 16 open reading frame 54 [Source:HGNC Symbol;Acc:HGNC:26649]	1	1.01596	3.26633
CD52	-6.91777e-07	0.999695	CD52	0.122488	0.14491	CD52	1.84702	1.33359e-09	CD52	CD52 molecule [Source:HGNC Symbol;Acc:HGNC:1804]	1	1.08861	3.59756
S100A12	-6.95278e-07	0.999695	S100A12	3.24947	0.00193293	S100A12	0.0218393	0.371124	S100A12	S100 calcium binding protein A12 [Source:HGNC Symbol;Acc:HGNC:10489]	1	9.51015	1.01525
PACSIN1	-6.98968e-07	0.999695	PACSIN1	0.0170088	0.790829	PACSIN1	1.21238	0.00095072	PACSIN1	protein kinase C and casein kinase substrate in neurons 1 [Source:HGNC Symbol;Acc:HGNC:8570]	1	1.01186	2.3172
PI3	-6.99616e-07	0.999695	PI3	0.0252077	0.538595	PI3	2.53631	6.45731e-08	PI3	peptidase inhibitor 3 [Source:HGNC Symbol;Acc:HGNC:8947]	1	1.01763	5.80104
RAB39A	-7.12267e-07	0.999695	RAB39A	0.0446394	0.154843	RAB39A	1.64703	0.00555891	RAB39A	RAB39A, member RAS oncogene family [Source:HGNC Symbol;Acc:HGNC:16521]	1	1.03143	3.13189
STEAP4	-7.16555e-07	0.999695	STEAP4	1.7036	1.71357e-05	STEAP4	0.114303	0.205179	STEAP4	STEAP4 metalloreductase [Source:HGNC Symbol;Acc:HGNC:21923]	1	3.25713	1.08245
S100A9	-7.17257e-07	0.999695	S100A9	2.29159	0.00149401	S100A9	3.09246	1.12068e-05	S100A9	S100 calcium binding protein A9 [Source:HGNC Symbol;Acc:HGNC:10499]	1	4.89596	8.52947
P2RX5	-7.2184e-07	0.999695	P2RX5	0.0368426	0.231249	P2RX5	1.34837	0.019832	P2RX5	purinergic receptor P2X 5 [Source:HGNC Symbol;Acc:HGNC:8536]	0.999999	1.02587	2.54625
PRB3	-7.23309e-07	0.999695	PRB3	-0.0252857	0.568618	PRB3	-1.55938	0.00235966	PRB3	proline rich protein BstNI subfamily 3 [Source:HGNC Symbol;Acc:HGNC:9339]	0.999999	0.982626	0.339298
CD163	-7.2583e-07	0.999695	CD163	0.00969672	0.851814	CD163	2.00307	1.81228e-05	CD163	CD163 molecule [Source:HGNC Symbol;Acc:HGNC:1631]	0.999999	1.00674	4.00852
UBASH3A	-7.27226e-07	0.999695	UBASH3A	0.0158432	0.77686	UBASH3A	1.58053	0.000126896	UBASH3A	ubiquitin associated and SH3 domain containing A [Source:HGNC Symbol;Acc:HGNC:12462]	0.999999	1.01104	2.99079
PRF1	-7.3088e-07	0.999695	PRF1	0.0532239	0.251518	PRF1	1.50688	0.000669841	PRF1	perforin 1 [Source:HGNC Symbol;Acc:HGNC:9360]	0.999999	1.03758	2.84195
CLEC4G	-7.50962e-07	0.999695	CLEC4G	0.039739	0.212596	CLEC4G	3.27804	1.36412e-07	CLEC4G	C-type lectin domain family 4 member G [Source:HGNC Symbol;Acc:HGNC:24591]	0.999999	1.02793	9.70035
TRDN	-7.52972e-07	0.999695	TRDN	-0.0146496	0.643108	TRDN	-1.85723	0.0066845	TRDN	triadin [Source:HGNC Symbol;Acc:HGNC:12261]	0.999999	0.989897	0.276005
CD27	-7.76301e-07	0.999695	CD27	0.0218728	0.709022	CD27	1.61502	5.06178e-05	CD27	CD27 molecule [Source:HGNC Symbol;Acc:HGNC:11922]	0.999999	1.01528	3.06317
CARMIL2	-7.76848e-07	0.999695	CARMIL2	0.012773	0.861774	CARMIL2	1.33757	5.75299e-05	CARMIL2	capping protein regulator and myosin 1 linker 2 [Source:HGNC Symbol;Acc:HGNC:27089]	0.999999	1.00889	2.52725
SAMHD1	-7.96539e-07	0.999695	SAMHD1	0.0752728	0.384923	SAMHD1	1.10433	2.21009e-06	SAMHD1	SAM and HD domain containing deoxynucleoside triphosphate triphosphohydrolase 1 [Source:HGNC Symbol;Acc:HGNC:15925]	0.999999	1.05356	2.15
LAPTM5	-8.04999e-07	0.999695	LAPTM5	0.455347	0.0555187	LAPTM5	1.11931	0.000179961	LAPTM5	lysosomal protein transmembrane 5 [Source:HGNC Symbol;Acc:HGNC:29612]	0.999999	1.37111	2.17244
CD209	-8.09145e-07	0.999695	CD209	0.0606717	0.229512	CD209	1.63414	0.000119616	CD209	CD209 molecule [Source:HGNC Symbol;Acc:HGNC:1641]	0.999999	1.04295	3.10403
SERPINB4	-8.10449e-07	0.819052	SERPINB4	0.00677433	0.548969	SERPINB4	3.8476	0.00423669	SERPINB4	serpin family B member 4 [Source:HGNC Symbol;Acc:HGNC:10570]	0.999999	1.00471	14.396
PTPRC	-8.13343e-07	0.999695	PTPRC	0.845966	0.0169821	PTPRC	1.76158	1.96727e-06	PTPRC	protein tyrosine phosphatase receptor type C [Source:HGNC Symbol;Acc:HGNC:9666]	0.999999	1.79747	3.39069
BATF	-8.2796e-07	0.999695	BATF	1.81188	4.97384e-05	BATF	0.896389	0.0166573	BATF	basic leucine zipper ATF-like transcription factor [Source:HGNC Symbol;Acc:HGNC:958]	0.999999	3.511	1.8614
MT1A	-8.42414e-07	0.999695	MT1A	4.04429	1.98556e-06	MT1A	0.0100442	0.859584	MT1A	metallothionein 1A [Source:HGNC Symbol;Acc:HGNC:7393]	0.999999	16.4988	1.00699
ADAM19	-8.47344e-07	0.999695	ADAM19	1.08567	0.00422087	ADAM19	1.43149	0.000111069	ADAM19	ADAM metallopeptidase domain 19 [Source:HGNC Symbol;Acc:HGNC:197]	0.999999	2.12237	2.69726
TIFAB	-8.52981e-07	0.999695	TIFAB	-0.0441587	0.466711	TIFAB	1.59155	2.21009e-06	TIFAB	TIFA inhibitor [Source:HGNC Symbol;Acc:HGNC:34024]	0.999999	0.969855	3.01373
NFAM1	-8.5925e-07	0.999695	NFAM1	0.845836	0.00954526	NFAM1	1.20059	0.000213276	NFAM1	NFAT activating protein with ITAM motif 1 [Source:HGNC Symbol;Acc:HGNC:29872]	0.999999	1.79731	2.29834
PNP	-8.63165e-07	0.999695	PNP	1.11954	5.89001e-05	PNP	0.0692601	0.540736	PNP	purine nucleoside phosphorylase [Source:HGNC Symbol;Acc:HGNC:7892]	0.999999	2.17277	1.04918
P2RY6	-8.94687e-07	0.999695	P2RY6	0.0192867	0.783013	P2RY6	1.24551	0.000235104	P2RY6	pyrimidinergic receptor P2Y6 [Source:HGNC Symbol;Acc:HGNC:8543]	0.999999	1.01346	2.37103
FERMT3	-8.98283e-07	0.999695	FERMT3	0.444059	0.0599548	FERMT3	1.33317	1.42643e-05	FERMT3	fermitin family member 3 [Source:HGNC Symbol;Acc:HGNC:23151]	0.999999	1.36043	2.51956
SERPINB3	-9.14833e-07	0.999695	SERPINB3	0.0232382	0.602236	SERPINB3	1.64602	0.000476306	SERPINB3	serpin family B member 3 [Source:HGNC Symbol;Acc:HGNC:10569]	0.999999	1.01624	3.12969
PLD4	-9.25109e-07	0.999695	PLD4	0.0318232	0.629132	PLD4	2.16528	2.29367e-10	PLD4	phospholipase D family member 4 [Source:HGNC Symbol;Acc:HGNC:23792]	0.999999	1.0223	4.48552
SAMD3	-9.25293e-07	0.999695	SAMD3	0.0426305	0.288694	SAMD3	1.56299	0.00137349	SAMD3	sterile alpha motif domain containing 3 [Source:HGNC Symbol;Acc:HGNC:21574]	0.999999	1.02999	2.95465
SH2D5	-9.46474e-07	0.999695	SH2D5	2.96792	0.00149401	SH2D5	0.0477293	0.0657133	SH2D5	SH2 domain containing 5 [Source:HGNC Symbol;Acc:HGNC:28819]	0.999999	7.82406	1.03364
MS4A4A	-9.59184e-07	0.999695	MS4A4A	0.0101934	0.876878	MS4A4A	1.4074	0.000115317	MS4A4A	membrane spanning 4-domains A4A [Source:HGNC Symbol;Acc:HGNC:13371]	0.999999	1.00709	2.65258
MRC1	-9.6024e-07	0.999695	MRC1	0.00202083	0.970137	MRC1	1.41322	0.000301859	MRC1	mannose receptor C-type 1 [Source:HGNC Symbol;Acc:HGNC:7228]	0.999999	1.0014	2.66332
IGSF6	-9.65244e-07	0.999695	IGSF6	1.61402	0.000390333	IGSF6	1.79998	2.71697e-05	IGSF6	immunoglobulin superfamily member 6 [Source:HGNC Symbol;Acc:HGNC:5953]	0.999999	3.06104	3.48215
APOL1	-9.68777e-07	0.999695	APOL1	0.725409	0.0156327	APOL1	1.14255	0.000188088	APOL1	apolipoprotein L1 [Source:HGNC Symbol;Acc:HGNC:618]	0.999999	1.65337	2.20772
CYBA	-9.69688e-07	0.999695	CYBA	0.079043	0.322119	CYBA	1.14605	3.8067e-06	CYBA	cytochrome b-245 alpha chain [Source:HGNC Symbol;Acc:HGNC:2577]	0.999999	1.05632	2.21307
TNFSF13B	-9.82489e-07	0.999695	TNFSF13B	0.122796	0.111812	TNFSF13B	1.34216	3.44583e-05	TNFSF13B	TNF superfamily member 13b [Source:HGNC Symbol;Acc:HGNC:11929]	0.999999	1.08884	2.53531
VSIG4	-1.0136e-06	0.999695	VSIG4	-0.0241885	0.643108	VSIG4	1.2412	0.00305524	VSIG4	V-set and immunoglobulin domain containing 4 [Source:HGNC Symbol;Acc:HGNC:17032]	0.999999	0.983374	2.36395
FCN1	-1.01493e-06	0.999695	FCN1	3.52653	1.24263e-06	FCN1	3.83088	3.7498e-08	FCN1	ficolin 1 [Source:HGNC Symbol;Acc:HGNC:3623]	0.999999	11.5237	14.2301
ST8SIA4	-1.02561e-06	0.999695	ST8SIA4	0.393196	0.0647249	ST8SIA4	1.18712	4.37339e-05	ST8SIA4	ST8 alpha-N-acetyl-neuraminide alpha-2,8-sialyltransferase 4 [Source:HGNC Symbol;Acc:HGNC:10871]	0.999999	1.3133	2.27698
C19orf38	-1.03476e-06	0.999695	C19orf38	1.39039	0.014014	C19orf38	1.97845	0.000600039	C19orf38	chromosome 19 open reading frame 38 [Source:HGNC Symbol;Acc:HGNC:34073]	0.999999	2.6215	3.94069
MCEMP1	-1.03486e-06	0.999695	MCEMP1	3.07609	0.016254	MCEMP1	0.00132126	0.962274	MCEMP1	mast cell expressed membrane protein 1 [Source:HGNC Symbol;Acc:HGNC:27291]	0.999999	8.43328	1.00092
CTSC	-1.04856e-06	0.999695	CTSC	0.0502335	0.531972	CTSC	1.378	5.89124e-08	CTSC	cathepsin C [Source:HGNC Symbol;Acc:HGNC:2528]	0.999999	1.03543	2.59907
VCAM1	-1.0505e-06	0.999695	VCAM1	1.41877	0.00149401	VCAM1	0.525258	0.052596	VCAM1	vascular cell adhesion molecule 1 [Source:HGNC Symbol;Acc:HGNC:12663]	0.999999	2.67358	1.43919
CARD11	-1.055e-06	0.999695	CARD11	0.00841783	0.89712	CARD11	1.79839	5.39561e-06	CARD11	caspase recruitment domain family member 11 [Source:HGNC Symbol;Acc:HGNC:16393]	0.999999	1.00585	3.47831
APOL2	-1.06423e-06	0.999695	APOL2	1.12344	4.46834e-05	APOL2	0.151296	0.233428	APOL2	apolipoprotein L2 [Source:HGNC Symbol;Acc:HGNC:619]	0.999999	2.17865	1.11057
FAM78A	-1.07608e-06	0.999695	FAM78A	-0.0256455	0.750833	FAM78A	1.16896	7.4432e-06	FAM78A	family with sequence similarity 78 member A [Source:HGNC Symbol;Acc:HGNC:25465]	0.999999	0.982381	2.24849
PTGIR	-1.07742e-06	0.999695	PTGIR	1.06813	0.00244985	PTGIR	1.08065	0.00123994	PTGIR	prostaglandin I2 receptor [Source:HGNC Symbol;Acc:HGNC:9602]	0.999999	2.09671	2.11499
ADAMTS8	-1.07854e-06	0.999695	ADAMTS8	2.21102	4.37807e-05	ADAMTS8	1.74551	0.000446425	ADAMTS8	ADAM metallopeptidase with thrombospondin type 1 motif 8 [Source:HGNC Symbol;Acc:HGNC:224]	0.999999	4.63002	3.35314
LILRA4	-1.08086e-06	0.999695	LILRA4	0.0171356	0.507298	LILRA4	2.41079	0.00241837	LILRA4	leukocyte immunoglobulin like receptor A4 [Source:HGNC Symbol;Acc:HGNC:15503]	0.999999	1.01195	5.31766
SCD	-1.08504e-06	0.999695	SCD	-0.0214792	0.603132	SCD	-1.52432	0.00323284	SCD	stearoyl-CoA desaturase [Source:HGNC Symbol;Acc:HGNC:10571]	0.999999	0.985222	0.347643
CCL17	-1.09439e-06	0.999695	CCL17	0.0134639	0.612157	CCL17	3.0377	7.65655e-05	CCL17	C-C motif chemokine ligand 17 [Source:HGNC Symbol;Acc:HGNC:10615]	0.999999	1.00938	8.21182
CD226	-1.09852e-06	0.999695	CD226	-0.0189779	0.795502	CD226	1.3677	3.14382e-06	CD226	CD226 molecule [Source:HGNC Symbol;Acc:HGNC:16961]	0.999999	0.986932	2.58059
CYFIP2	-1.09984e-06	0.999695	CYFIP2	0.0301345	0.720638	CYFIP2	1.02999	4.16613e-05	CYFIP2	cytoplasmic FMR1 interacting protein 2 [Source:HGNC Symbol;Acc:HGNC:13760]	0.999999	1.02111	2.04201
LYN	-1.10056e-06	0.999695	LYN	0.708569	0.0074552	LYN	1.09917	2.82358e-05	LYN	LYN proto-oncogene, Src family tyrosine kinase [Source:HGNC Symbol;Acc:HGNC:6735]	0.999999	1.63418	2.14232
IGFL1	-1.10072e-06	0.999695	IGFL1	0.02943	0.159869	IGFL1	1.98179	0.014592	IGFL1	IGF like family member 1 [Source:HGNC Symbol;Acc:HGNC:24093]	0.999999	1.02061	3.94983
CTSS	-1.103e-06	0.999695	CTSS	0.778544	0.0171513	CTSS	1.54548	7.13705e-06	CTSS	cathepsin S [Source:HGNC Symbol;Acc:HGNC:2545]	0.999999	1.7154	2.91901
LCP1	-1.10424e-06	0.999695	LCP1	0.498435	0.0272703	LCP1	1.36019	1.3186e-08	LCP1	lymphocyte cytosolic protein 1 [Source:HGNC Symbol;Acc:HGNC:6528]	0.999999	1.41268	2.56718
TYMP	-1.11239e-06	0.999695	TYMP	0.16371	0.0777654	TYMP	1.74614	2.98581e-07	TYMP	thymidine phosphorylase [Source:HGNC Symbol;Acc:HGNC:3148]	0.999999	1.12016	3.35461
FCGR1A	-1.11512e-06	0.999695	FCGR1A	3.28741	1.98556e-06	FCGR1A	2.57336	7.83861e-05	FCGR1A	Fc fragment of IgG receptor Ia [Source:HGNC Symbol;Acc:HGNC:3613]	0.999999	9.7636	5.95193
SIRPG	-1.11544e-06	0.999695	SIRPG	-0.00201807	0.976426	SIRPG	1.44158	0.000502724	SIRPG	signal regulatory protein gamma [Source:HGNC Symbol;Acc:HGNC:15757]	0.999999	0.998602	2.71618
LILRA5	-1.12672e-06	0.999695	LILRA5	2.76422	0.00101815	LILRA5	0.0620336	0.060298	LILRA5	leukocyte immunoglobulin like receptor A5 [Source:HGNC Symbol;Acc:HGNC:16309]	0.999999	6.79379	1.04394
SPIB	-1.12748e-06	0.999695	SPIB	0.0392552	0.234759	SPIB	2.56717	1.50742e-05	SPIB	Spi-B transcription factor [Source:HGNC Symbol;Acc:HGNC:11242]	0.999999	1.02758	5.92644
CHI3L2	-1.15499e-06	0.999695	CHI3L2	-0.00186519	0.962171	CHI3L2	2.46996	8.30521e-06	CHI3L2	chitinase 3 like 2 [Source:HGNC Symbol;Acc:HGNC:1933]	0.999999	0.998708	5.54027
ITK	-1.16315e-06	0.999695	ITK	0.0732324	0.159189	ITK	1.88151	3.31553e-06	ITK	IL2 inducible T cell kinase [Source:HGNC Symbol;Acc:HGNC:6171]	0.999999	1.05207	3.6846
CCL21	-1.16552e-06	0.999695	CCL21	0.0428069	0.600833	CCL21	1.10059	9.95927e-06	CCL21	C-C motif chemokine ligand 21 [Source:HGNC Symbol;Acc:HGNC:10620]	0.999999	1.03012	2.14442
HPCAL4	-1.16838e-06	0.999695	HPCAL4	0.0134481	0.576367	HPCAL4	2.62667	0.00325749	HPCAL4	hippocalcin like 4 [Source:HGNC Symbol;Acc:HGNC:18212]	0.999999	1.00937	6.17597
NTRK1	-1.17167e-06	0.999695	NTRK1	0.0178266	0.426292	NTRK1	2.65912	0.00219775	NTRK1	neurotrophic receptor tyrosine kinase 1 [Source:HGNC Symbol;Acc:HGNC:8031]	0.999999	1.01243	6.31646
PTPRCAP	-1.18453e-06	0.999695	PTPRCAP	0.0152082	0.741114	PTPRCAP	2.57172	1.2107e-06	PTPRCAP	protein tyrosine phosphatase receptor type C associated protein [Source:HGNC Symbol;Acc:HGNC:9667]	0.999999	1.0106	5.94517
ITGB2	-1.19904e-06	0.999695	ITGB2	0.145393	0.0834401	ITGB2	1.65267	1.33146e-06	ITGB2	integrin subunit beta 2 [Source:HGNC Symbol;Acc:HGNC:6155]	0.999999	1.10603	3.14415
GLIPR1	-1.2016e-06	0.999695	GLIPR1	0.105032	0.222698	GLIPR1	1.13738	1.19154e-05	GLIPR1	GLI pathogenesis related 1 [Source:HGNC Symbol;Acc:HGNC:17001]	0.999999	1.07552	2.19982
CD68	-1.21753e-06	0.999695	CD68	0.0275766	0.629194	CD68	1.51255	0.000208989	CD68	CD68 molecule [Source:HGNC Symbol;Acc:HGNC:1693]	0.999999	1.0193	2.85315
IL17REL	-1.22423e-06	0.999695	IL17REL	-0.000362581	0.987438	IL17REL	1.26299	0.0152169	IL17REL	interleukin 17 receptor E like [Source:HGNC Symbol;Acc:HGNC:33808]	0.999999	0.999749	2.39993
CD28	-1.22747e-06	0.999695	CD28	0.054595	0.272897	CD28	2.17962	2.5496e-07	CD28	CD28 molecule [Source:HGNC Symbol;Acc:HGNC:1653]	0.999999	1.03857	4.53034
PTPN22	-1.23088e-06	0.999695	PTPN22	0.112376	0.14064	PTPN22	1.25111	6.35834e-05	PTPN22	protein tyrosine phosphatase non-receptor type 22 [Source:HGNC Symbol;Acc:HGNC:9652]	0.999999	1.08101	2.38025
MMP3	-1.23704e-06	0.999695	MMP3	2.64761	0.000458487	MMP3	0.0231113	0.625283	MMP3	matrix metallopeptidase 3 [Source:HGNC Symbol;Acc:HGNC:7173]	0.999999	6.26628	1.01615
KYNU	-1.2515e-06	0.999695	KYNU	0.661223	0.0325563	KYNU	1.4159	4.9118e-05	KYNU	kynureninase [Source:HGNC Symbol;Acc:HGNC:6469]	0.999999	1.58142	2.66827
SIGLEC9	-1.25217e-06	0.999695	SIGLEC9	1.15879	0.0105602	SIGLEC9	1.63282	0.000341096	SIGLEC9	sialic acid binding Ig like lectin 9 [Source:HGNC Symbol;Acc:HGNC:10878]	0.999999	2.2327	3.10119
GPR18	-1.26161e-06	0.999695	GPR18	0.0103226	0.676252	GPR18	1.83848	0.0200224	GPR18	G protein-coupled receptor 18 [Source:HGNC Symbol;Acc:HGNC:4472]	0.999999	1.00718	3.57633
GNLY	-1.26478e-06	0.999695	GNLY	0.0305939	0.373434	GNLY	2.47405	2.75334e-05	GNLY	granulysin [Source:HGNC Symbol;Acc:HGNC:4414]	0.999999	1.02143	5.556
JAKMIP1	-1.3023e-06	0.999695	JAKMIP1	-0.000140803	0.996709	JAKMIP1	1.07237	0.0362734	JAKMIP1	janus kinase and microtubule interacting protein 1 [Source:HGNC Symbol;Acc:HGNC:26460]	0.999999	0.999902	2.10288
PLCB2	-1.30535e-06	0.999695	PLCB2	0.0674111	0.326286	PLCB2	1.63018	1.16466e-07	PLCB2	phospholipase C beta 2 [Source:HGNC Symbol;Acc:HGNC:9055]	0.999999	1.04783	3.09551
SLC11A1	-1.31205e-06	0.999695	SLC11A1	2.14301	0.000178951	SLC11A1	0.0463957	0.446212	SLC11A1	solute carrier family 11 member 1 [Source:HGNC Symbol;Acc:HGNC:10907]	0.999999	4.41683	1.03268
TFEC	-1.31874e-06	0.999695	TFEC	0.0447135	0.33296	TFEC	1.47151	0.000833923	TFEC	transcription factor EC [Source:HGNC Symbol;Acc:HGNC:11754]	0.999999	1.03148	2.77311
KMO	-1.33961e-06	0.999695	KMO	0.0553069	0.193659	KMO	1.30718	0.00454722	KMO	kynurenine 3-monooxygenase [Source:HGNC Symbol;Acc:HGNC:6381]	0.999999	1.03908	2.47458
SPOCK2	-1.36563e-06	0.999695	SPOCK2	0.0685927	0.295087	SPOCK2	1.80861	2.75374e-08	SPOCK2	SPARC (osteonectin), cwcv and kazal like domains proteoglycan 2 [Source:HGNC Symbol;Acc:HGNC:13564]	0.999999	1.04869	3.50304
TLR8	-1.37516e-06	0.999695	TLR8	0.952487	0.0271878	TLR8	2.45161	2.79899e-07	TLR8	toll like receptor 8 [Source:HGNC Symbol;Acc:HGNC:15632]	0.999999	1.93521	5.47026
SIT1	-1.37596e-06	0.999695	SIT1	0.00339473	0.958869	SIT1	2.0278	7.1385e-07	SIT1	signaling threshold regulating transmembrane adaptor 1 [Source:HGNC Symbol;Acc:HGNC:17710]	0.999999	1.00236	4.07782
LILRB4	-1.37673e-06	0.999695	LILRB4	0.0398099	0.219616	LILRB4	2.13189	0.000306221	LILRB4	leukocyte immunoglobulin like receptor B4 [Source:HGNC Symbol;Acc:HGNC:6608]	0.999999	1.02798	4.3829
IL2RG	-1.37845e-06	0.999695	IL2RG	0.138666	0.137978	IL2RG	1.68349	4.80717e-09	IL2RG	interleukin 2 receptor subunit gamma [Source:HGNC Symbol;Acc:HGNC:6010]	0.999999	1.10089	3.21205
MS4A6A	-1.37919e-06	0.999695	MS4A6A	0.024312	0.675034	MS4A6A	1.9172	1.09081e-06	MS4A6A	membrane spanning 4-domains A6A [Source:HGNC Symbol;Acc:HGNC:13375]	0.999999	1.01699	3.7769
JAK3	-1.38729e-06	0.999695	JAK3	1.05445	0.00375698	JAK3	1.62728	5.48136e-06	JAK3	Janus kinase 3 [Source:HGNC Symbol;Acc:HGNC:6193]	0.999999	2.07693	3.08931
SLC7A7	-1.3922e-06	0.999695	SLC7A7	0.0718218	0.268094	SLC7A7	1.50974	5.74697e-06	SLC7A7	solute carrier family 7 member 7 [Source:HGNC Symbol;Acc:HGNC:11065]	0.999999	1.05104	2.84758
DOCK2	-1.39463e-06	0.999695	DOCK2	0.0665019	0.324815	DOCK2	1.54674	6.82413e-07	DOCK2	dedicator of cytokinesis 2 [Source:HGNC Symbol;Acc:HGNC:2988]	0.999999	1.04717	2.92156
SPAG17	-1.39976e-06	0.999695	SPAG17	-0.0526576	0.411692	SPAG17	-1.40444	2.99011e-05	SPAG17	sperm associated antigen 17 [Source:HGNC Symbol;Acc:HGNC:26620]	0.999999	0.964159	0.377764
KLHL6	-1.40205e-06	0.999695	KLHL6	0.0726565	0.205212	KLHL6	1.17212	0.00113982	KLHL6	kelch like family member 6 [Source:HGNC Symbol;Acc:HGNC:18653]	0.999999	1.05165	2.25342
SIGLEC5	-1.40984e-06	0.999695	SIGLEC5	1.26489	0.0240841	SIGLEC5	1.48411	0.00929426	SIGLEC5	sialic acid binding Ig like lectin 5 [Source:HGNC Symbol;Acc:HGNC:10874]	0.999999	2.40309	2.79744
CCDC71L	-1.42223e-06	0.999695	CCDC71L	1.4106	1.42299e-05	CCDC71L	0.0447147	0.674839	CCDC71L	coiled-coil domain containing 71 like [Source:HGNC Symbol;Acc:HGNC:26685]	0.999999	2.65847	1.03148
FYB1	-1.42558e-06	0.999695	FYB1	0.106283	0.109756	FYB1	1.76778	9.46365e-07	FYB1	FYN binding protein 1 [Source:HGNC Symbol;Acc:HGNC:4036]	0.999999	1.07645	3.40529
F13A1	-1.44727e-06	0.999695	F13A1	-0.0210888	0.770912	F13A1	1.57729	5.47529e-07	F13A1	coagulation factor XIII A chain [Source:HGNC Symbol;Acc:HGNC:3531]	0.999999	0.985489	2.98408
MARCHF1	-1.45119e-06	0.999695	MARCHF1	0.520696	0.0353536	MARCHF1	1.70028	2.86144e-09	MARCHF1	membrane associated ring-CH-type finger 1 [Source:HGNC Symbol;Acc:HGNC:26077]	0.999999	1.43465	3.24964
LCN10	-1.45262e-06	0.999695	LCN10	1.42428	0.00518156	LCN10	0.970098	0.0234375	LCN10	lipocalin 10 [Source:HGNC Symbol;Acc:HGNC:20892]	0.999999	2.68381	1.95897
AKR1B10	-1.46433e-06	0.999695	AKR1B10	0.432655	0.0623494	AKR1B10	1.13717	0.000422261	AKR1B10	aldo-keto reductase family 1 member B10 [Source:HGNC Symbol;Acc:HGNC:382]	0.999999	1.34972	2.1995
PTX3	-1.48971e-06	0.999695	PTX3	4.88703	2.65952e-12	PTX3	0.030096	0.549671	PTX3	pentraxin 3 [Source:HGNC Symbol;Acc:HGNC:9692]	0.999999	29.5898	1.02108
CIITA	-1.5203e-06	0.999695	CIITA	0.0012719	0.99043	CIITA	1.22484	4.08197e-08	CIITA	class II major histocompatibility complex transactivator [Source:HGNC Symbol;Acc:HGNC:7067]	0.999999	1.00088	2.3373
SNX20	-1.52633e-06	0.999695	SNX20	0.772543	0.0129777	SNX20	1.75084	3.7498e-08	SNX20	sorting nexin 20 [Source:HGNC Symbol;Acc:HGNC:30390]	0.999999	1.70828	3.36554
PPP1R3C	-1.53316e-06	0.999695	PPP1R3C	1.10974	0.00504607	PPP1R3C	0.051893	0.542913	PPP1R3C	protein phosphatase 1 regulatory subunit 3C [Source:HGNC Symbol;Acc:HGNC:9293]	0.999999	2.15807	1.03662
WDFY4	-1.54753e-06	0.999695	WDFY4	0.0222095	0.743932	WDFY4	1.44543	1.84901e-05	WDFY4	WDFY family member 4 [Source:HGNC Symbol;Acc:HGNC:29323]	0.999999	1.01551	2.72344
LY9	-1.55114e-06	0.999695	LY9	0.022865	0.667305	LY9	1.33208	0.00147851	LY9	lymphocyte antigen 9 [Source:HGNC Symbol;Acc:HGNC:6730]	0.999999	1.01598	2.51765
GFRA2	-1.56277e-06	0.999695	GFRA2	-0.0363618	0.615042	GFRA2	1.13704	0.000130485	GFRA2	GDNF family receptor alpha 2 [Source:HGNC Symbol;Acc:HGNC:4244]	0.999999	0.975111	2.1993
ZNF831	-1.56914e-06	0.999695	ZNF831	0.0159702	0.80012	ZNF831	1.38297	0.00027824	ZNF831	zinc finger protein 831 [Source:HGNC Symbol;Acc:HGNC:16167]	0.999999	1.01113	2.60805
ADAMDEC1	-1.57556e-06	0.999695	ADAMDEC1	-0.0325528	0.277524	ADAMDEC1	1.27981	0.0177703	ADAMDEC1	ADAM like decysin 1 [Source:HGNC Symbol;Acc:HGNC:16299]	0.999999	0.977689	2.42807
DOK2	-1.59445e-06	0.999695	DOK2	0.107877	0.156613	DOK2	1.86773	3.36666e-09	DOK2	docking protein 2 [Source:HGNC Symbol;Acc:HGNC:2991]	0.999999	1.07764	3.64959
CAPN14	-1.6044e-06	0.999695	CAPN14	1.00403	0.0186869	CAPN14	0.0368913	0.633218	CAPN14	calpain 14 [Source:HGNC Symbol;Acc:HGNC:16664]	0.999999	2.00559	1.0259
MYO1G	-1.6462e-06	0.999695	MYO1G	0.17527	0.071094	MYO1G	1.61302	2.43235e-06	MYO1G	myosin IG [Source:HGNC Symbol;Acc:HGNC:13880]	0.999999	1.12918	3.05892
RNASE6	-1.64979e-06	0.999695	RNASE6	0.0410273	0.568618	RNASE6	1.5765	4.4479e-08	RNASE6	ribonuclease A family member k6 [Source:HGNC Symbol;Acc:HGNC:10048]	0.999999	1.02885	2.98246
CD3E	-1.65342e-06	0.999695	CD3E	0.0237772	0.714891	CD3E	1.70963	3.05878e-06	CD3E	CD3e molecule [Source:HGNC Symbol;Acc:HGNC:1674]	0.999999	1.01662	3.27078
RCSD1	-1.66592e-06	0.999695	RCSD1	-0.0443883	0.680169	RCSD1	1.07686	1.03818e-05	RCSD1	RCSD domain containing 1 [Source:HGNC Symbol;Acc:HGNC:28310]	0.999999	0.969701	2.10944
SLC39A14	-1.68526e-06	0.999695	SLC39A14	1.60116	1.69023e-06	SLC39A14	0.0169882	0.876588	SLC39A14	solute carrier family 39 member 14 [Source:HGNC Symbol;Acc:HGNC:20858]	0.999999	3.03388	1.01184
IL12RB1	-1.69756e-06	0.999695	IL12RB1	0.0703283	0.147804	IL12RB1	1.98152	4.61804e-06	IL12RB1	interleukin 12 receptor subunit beta 1 [Source:HGNC Symbol;Acc:HGNC:5971]	0.999999	1.04996	3.94908
ACAP1	-1.7122e-06	0.999695	ACAP1	0.0366052	0.628173	ACAP1	1.38197	1.81148e-06	ACAP1	ArfGAP with coiled-coil, ankyrin repeat and PH domains 1 [Source:HGNC Symbol;Acc:HGNC:16467]	0.999999	1.0257	2.60623
PARVG	-1.76752e-06	0.999695	PARVG	0.117459	0.161289	PARVG	1.31909	5.6095e-06	PARVG	parvin gamma [Source:HGNC Symbol;Acc:HGNC:14654]	0.999999	1.08482	2.49508
FASLG	-1.7873e-06	0.999695	FASLG	0.032142	0.407206	FASLG	1.03746	0.0228977	FASLG	Fas ligand [Source:HGNC Symbol;Acc:HGNC:11936]	0.999999	1.02253	2.0526
SELP	-1.82351e-06	0.999695	SELP	0.127746	0.098864	SELP	1.14647	0.000697853	SELP	selectin P [Source:HGNC Symbol;Acc:HGNC:10721]	0.999999	1.09259	2.21371
SH2D1A	-1.82366e-06	0.999695	SH2D1A	-0.0336945	0.485243	SH2D1A	1.08852	0.00612912	SH2D1A	SH2 domain containing 1A [Source:HGNC Symbol;Acc:HGNC:10820]	0.999999	0.976915	2.12656
TNFRSF11B	-1.89243e-06	0.999695	TNFRSF11B	1.29453	0.00646304	TNFRSF11B	0.0797526	0.21892	TNFRSF11B	TNF receptor superfamily member 11b [Source:HGNC Symbol;Acc:HGNC:11909]	0.999999	2.45297	1.05684
SCRT1	-1.89823e-06	0.999695	SCRT1	0.00404517	0.937844	SCRT1	-2.02702	0.00385876	SCRT1	scratch family transcriptional repressor 1 [Source:HGNC Symbol;Acc:HGNC:15950]	0.999999	1.00281	0.245361
MAP4K1	-1.90325e-06	0.999695	MAP4K1	-0.0130572	0.877252	MAP4K1	1.25491	8.85796e-06	MAP4K1	mitogen-activated protein kinase kinase kinase kinase 1 [Source:HGNC Symbol;Acc:HGNC:6863]	0.999999	0.99099	2.38653
ARHGAP9	-1.90941e-06	0.999695	ARHGAP9	0.69119	0.0150963	ARHGAP9	1.13207	8.669e-05	ARHGAP9	Rho GTPase activating protein 9 [Source:HGNC Symbol;Acc:HGNC:14130]	0.999999	1.61461	2.19173
SLA2	-1.91506e-06	0.999695	SLA2	0.0286775	0.624271	SLA2	1.72737	3.67099e-06	SLA2	Src like adaptor 2 [Source:HGNC Symbol;Acc:HGNC:17329]	0.999999	1.02008	3.31124
CCL22	-1.92302e-06	0.999695	CCL22	-0.00135489	0.981218	CCL22	1.36365	1.58673e-06	CCL22	C-C motif chemokine ligand 22 [Source:HGNC Symbol;Acc:HGNC:10621]	0.999999	0.999061	2.57335
CD37	-1.93076e-06	0.999695	CD37	0.268773	0.0818531	CD37	1.45072	1.70285e-06	CD37	CD37 molecule [Source:HGNC Symbol;Acc:HGNC:1666]	0.999999	1.20478	2.73343
RASAL3	-1.97138e-06	0.999695	RASAL3	0.0420871	0.566204	RASAL3	1.18742	2.58285e-05	RASAL3	RAS protein activator like 3 [Source:HGNC Symbol;Acc:HGNC:26129]	0.999999	1.0296	2.27744
GPRIN3	-1.98787e-06	0.999695	GPRIN3	0.0197379	0.789213	GPRIN3	1.14836	2.08841e-05	GPRIN3	GPRIN family member 3 [Source:HGNC Symbol;Acc:HGNC:27733]	0.999999	1.01378	2.21662
LTB	-2.02666e-06	0.999695	LTB	0.742051	0.0325563	LTB	2.31394	7.20151e-09	LTB	lymphotoxin beta [Source:HGNC Symbol;Acc:HGNC:6711]	0.999999	1.67255	4.97241
C11orf21	-2.03865e-06	0.999695	C11orf21	0.0393818	0.531205	C11orf21	1.51587	5.4819e-06	C11orf21	chromosome 11 open reading frame 21 [Source:HGNC Symbol;Acc:HGNC:13231]	0.999999	1.02767	2.85972
CEMIP2	-2.05005e-06	0.999695	CEMIP2	1.11297	0.00051383	CEMIP2	0.0185863	0.869007	CEMIP2	cell migration inducing hyaluronidase 2 [Source:HGNC Symbol;Acc:HGNC:11869]	0.999999	2.16291	1.01297
CD2	-2.08523e-06	0.999695	CD2	0.0169719	0.799926	CD2	2.12341	2.86837e-09	CD2	CD2 molecule [Source:HGNC Symbol;Acc:HGNC:1639]	0.999999	1.01183	4.35722
CCR5	-2.09696e-06	0.999695	CCR5	1.18469	0.00649077	CCR5	2.12255	1.06707e-06	CCR5	C-C motif chemokine receptor 5 [Source:HGNC Symbol;Acc:HGNC:1606]	0.999999	2.27315	4.35464
IL18RAP	-2.13955e-06	0.999695	IL18RAP	0.0796714	0.0841512	IL18RAP	1.18652	0.00683835	IL18RAP	interleukin 18 receptor accessory protein [Source:HGNC Symbol;Acc:HGNC:5989]	0.999999	1.05678	2.27604
CCR7	-2.14504e-06	0.999695	CCR7	0.0152408	0.750015	CCR7	3.06423	1.4339e-09	CCR7	C-C motif chemokine receptor 7 [Source:HGNC Symbol;Acc:HGNC:1608]	0.999999	1.01062	8.36419
FLT3	-2.16533e-06	0.999695	FLT3	-0.0653323	0.381828	FLT3	1.16553	5.23073e-06	FLT3	fms related receptor tyrosine kinase 3 [Source:HGNC Symbol;Acc:HGNC:3765]	0.999998	0.955725	2.24316
ADAMTS9	-2.22354e-06	0.999695	ADAMTS9	2.16211	3.54426e-06	ADAMTS9	0.0985793	0.183624	ADAMTS9	ADAM metallopeptidase with thrombospondin type 1 motif 9 [Source:HGNC Symbol;Acc:HGNC:13202]	0.999998	4.4757	1.07072
IL4I1	-2.24652e-06	0.999695	IL4I1	1.02002	0.0337933	IL4I1	2.53001	1.03646e-05	IL4I1	interleukin 4 induced 1 [Source:HGNC Symbol;Acc:HGNC:19094]	0.999998	2.02794	5.77577
CCR4	-2.27331e-06	0.999695	CCR4	0.0193401	0.78144	CCR4	1.86448	3.24182e-08	CCR4	C-C motif chemokine receptor 4 [Source:HGNC Symbol;Acc:HGNC:1605]	0.999998	1.0135	3.64138
FCER1G	-2.28185e-06	0.999695	FCER1G	0.0929108	0.145473	FCER1G	1.4543	3.37452e-05	FCER1G	Fc fragment of IgE receptor Ig [Source:HGNC Symbol;Acc:HGNC:3611]	0.999998	1.06652	2.74024
PRG4	-2.36522e-06	0.999695	PRG4	-0.0408303	0.289251	PRG4	-1.17323	0.0129531	PRG4	proteoglycan 4 [Source:HGNC Symbol;Acc:HGNC:9364]	0.999998	0.972095	0.443427
LCK	-2.40492e-06	0.999695	LCK	0.0125729	0.871962	LCK	1.55367	8.78724e-06	LCK	LCK proto-oncogene, Src family tyrosine kinase [Source:HGNC Symbol;Acc:HGNC:6524]	0.999998	1.00875	2.93563
HCAR3	-2.54518e-06	0.999695	HCAR3	1.33279	0.00244985	HCAR3	-0.00799908	0.940759	HCAR3	hydroxycarboxylic acid receptor 3 [Source:HGNC Symbol;Acc:HGNC:16824]	0.999998	2.51889	0.994471
CD6	-2.57655e-06	0.999695	CD6	-0.00701631	0.913087	CD6	1.55813	1.81148e-06	CD6	CD6 molecule [Source:HGNC Symbol;Acc:HGNC:1691]	0.999998	0.995148	2.94473
ITGAM	-2.57672e-06	0.999695	ITGAM	0.119506	0.127894	ITGAM	1.29781	4.66584e-05	ITGAM	integrin subunit alpha M [Source:HGNC Symbol;Acc:HGNC:6149]	0.999998	1.08636	2.45856
CYBB	-2.62904e-06	0.999695	CYBB	0.0330911	0.495098	CYBB	1.50245	0.000683997	CYBB	cytochrome b-245 beta chain [Source:HGNC Symbol;Acc:HGNC:2578]	0.999998	1.0232	2.83323
HCST	-2.63052e-06	0.999695	HCST	0.0699764	0.326094	HCST	1.51716	1.48596e-07	HCST	hematopoietic cell signal transducer [Source:HGNC Symbol;Acc:HGNC:16977]	0.999998	1.0497	2.86227
NABP1	-2.76727e-06	0.999695	NABP1	1.56073	1.90752e-05	NABP1	0.192974	0.114007	NABP1	nucleic acid binding protein 1 [Source:HGNC Symbol;Acc:HGNC:26232]	0.999998	2.95002	1.14312
BMP5	-2.76773e-06	0.999695	BMP5	-1.52837	0.00349485	BMP5	-0.147655	0.0631269	BMP5	bone morphogenetic protein 5 [Source:HGNC Symbol;Acc:HGNC:1072]	0.999998	0.346668	0.902716
CCL26	-2.77428e-06	0.999695	CCL26	0.0400518	0.361993	CCL26	1.77338	0.000115468	CCL26	C-C motif chemokine ligand 26 [Source:HGNC Symbol;Acc:HGNC:10625]	0.999998	1.02815	3.41854
THRSP	-2.80489e-06	0.999695	THRSP	-0.030739	0.236157	THRSP	-2.8621	3.39563e-05	THRSP	thyroid hormone responsive [Source:HGNC Symbol;Acc:HGNC:11800]	0.999998	0.978919	0.137537
ARPC1B	-2.94093e-06	0.999695	ARPC1B	0.106653	0.262217	ARPC1B	1.07331	1.51812e-06	ARPC1B	actin related protein 2/3 complex subunit 1B [Source:HGNC Symbol;Acc:HGNC:704]	0.999998	1.07673	2.10426
SIRPB2	-3.0418e-06	0.999695	SIRPB2	0.00916057	0.892573	SIRPB2	1.17674	0.00168814	SIRPB2	signal regulatory protein beta 2 [Source:HGNC Symbol;Acc:HGNC:16247]	0.999998	1.00637	2.26066
GPAM	-3.20198e-06	0.999695	GPAM	-0.038207	0.33296	GPAM	-1.83823	0.00032854	GPAM	glycerol-3-phosphate acyltransferase, mitochondrial [Source:HGNC Symbol;Acc:HGNC:24865]	0.999998	0.973865	0.279664
CD84	-3.26246e-06	0.999695	CD84	-0.0248736	0.797073	CD84	1.04975	2.71271e-05	CD84	CD84 molecule [Source:HGNC Symbol;Acc:HGNC:1704]	0.999998	0.982907	2.07017
C1QTNF7	-3.27753e-06	0.999695	C1QTNF7	-0.170466	0.109774	C1QTNF7	-1.04952	0.000236811	C1QTNF7	C1q and TNF related 7 [Source:HGNC Symbol;Acc:HGNC:14342]	0.999998	0.888556	0.483128
METTL1	-3.4403e-06	0.999695	METTL1	1.09646	2.21305e-05	METTL1	-0.0414801	0.726887	METTL1	methyltransferase like 1 [Source:HGNC Symbol;Acc:HGNC:7030]	0.999998	2.13829	0.971658
PTPRO	-3.4736e-06	0.999695	PTPRO	0.0712524	0.246788	PTPRO	1.31148	0.000108842	PTPRO	protein tyrosine phosphatase receptor type O [Source:HGNC Symbol;Acc:HGNC:9678]	0.999998	1.05063	2.48195
LST1	-3.49824e-06	0.999695	LST1	0.466804	0.0411901	LST1	1.09936	1.71997e-05	LST1	leukocyte specific transcript 1 [Source:HGNC Symbol;Acc:HGNC:14189]	0.999998	1.38204	2.14259
HAVCR2	-3.50496e-06	0.999695	HAVCR2	0.0577951	0.352397	HAVCR2	1.07786	0.000970243	HAVCR2	hepatitis A virus cellular receptor 2 [Source:HGNC Symbol;Acc:HGNC:18437]	0.999998	1.04087	2.11091
CD5	-3.51428e-06	0.999695	CD5	0.0243432	0.678246	CD5	2.00355	2.44617e-07	CD5	CD5 molecule [Source:HGNC Symbol;Acc:HGNC:1685]	0.999998	1.01702	4.00986
SIX2	-3.74704e-06	0.999695	SIX2	-0.0434587	0.380568	SIX2	-1.10796	0.00697633	SIX2	SIX homeobox 2 [Source:HGNC Symbol;Acc:HGNC:10888]	0.999997	0.970326	0.46395
CD48	-3.95832e-06	0.999695	CD48	0.695802	0.026272	CD48	2.00632	6.20679e-09	CD48	CD48 molecule [Source:HGNC Symbol;Acc:HGNC:1683]	0.999997	1.61978	4.01757
NKG7	-3.9746e-06	0.999695	NKG7	0.0143158	0.778495	NKG7	1.33271	0.0046504	NKG7	natural killer cell granule protein 7 [Source:HGNC Symbol;Acc:HGNC:7830]	0.999997	1.00997	2.51875
NPL	-4.41644e-06	0.999695	NPL	0.0599819	0.475697	NPL	1.09332	8.33157e-07	NPL	N-acetylneuraminate pyruvate lyase [Source:HGNC Symbol;Acc:HGNC:16781]	0.999997	1.04245	2.13364
WNT2	-4.46765e-06	0.999695	WNT2	0.0692622	0.390992	WNT2	-1.14469	2.54908e-05	WNT2	Wnt family member 2 [Source:HGNC Symbol;Acc:HGNC:12780]	0.999997	1.04918	0.452287
FRMD7	-4.95332e-06	0.976722	FRMD7	-0.0780003	0.085017	FRMD7	-1.38289	0.00341308	FRMD7	FERM domain containing 7 [Source:HGNC Symbol;Acc:HGNC:8079]	0.999997	0.94737	0.383451
BTLA	-5.06967e-06	0.999695	BTLA	-0.0253822	0.623811	BTLA	1.29259	0.00108011	BTLA	B and T lymphocyte associated [Source:HGNC Symbol;Acc:HGNC:21087]	0.999996	0.98256	2.44968
CX3CR1	-5.14905e-06	0.999695	CX3CR1	0.0387094	0.57212	CX3CR1	1.22672	6.17712e-05	CX3CR1	C-X3-C motif chemokine receptor 1 [Source:HGNC Symbol;Acc:HGNC:2558]	0.999996	1.02719	2.34035
CCDC178	-5.87208e-06	0.837428	CCDC178	-0.0716604	0.139604	CCDC178	-1.24344	0.0044471	CCDC178	coiled-coil domain containing 178 [Source:HGNC Symbol;Acc:HGNC:29588]	0.999996	0.951542	0.422363
C2CD4A	-6.0172e-06	0.319683	C2CD4A	1.60478	0.0016127	C2CD4A	-1.2621	0.014155	C2CD4A	C2 calcium dependent domain containing 4A [Source:HGNC Symbol;Acc:HGNC:33627]	0.999996	3.0415	0.416935
NEUROD2	-6.04633e-06	0.999695	NEUROD2	-0.0370528	0.568148	NEUROD2	-1.09427	0.00165137	NEUROD2	neuronal differentiation 2 [Source:HGNC Symbol;Acc:HGNC:7763]	0.999996	0.974644	0.468373
SLC2A6	-6.06222e-06	0.999695	SLC2A6	0.0335435	0.593467	SLC2A6	1.04972	0.00236611	SLC2A6	solute carrier family 2 member 6 [Source:HGNC Symbol;Acc:HGNC:11011]	0.999996	1.02352	2.07013
NLRC3	-6.44033e-06	0.999695	NLRC3	-0.0378014	0.542737	NLRC3	1.31672	5.78933e-05	NLRC3	NLR family CARD domain containing 3 [Source:HGNC Symbol;Acc:HGNC:29889]	0.999996	0.974138	2.491
IL27RA	-6.7284e-06	0.999695	IL27RA	0.0797996	0.380568	IL27RA	1.20233	3.54591e-09	IL27RA	interleukin 27 receptor subunit alpha [Source:HGNC Symbol;Acc:HGNC:17290]	0.999995	1.05687	2.30112
SERHL2	-7.03946e-06	0.681507	SERHL2	-0.0235161	0.689776	SERHL2	-1.17484	0.00193092	SERHL2	serine hydrolase like 2 [Source:HGNC Symbol;Acc:HGNC:29446]	0.999995	0.983832	0.442933
MYEOV	-8.12707e-06	0.999695	MYEOV	-0.0975875	0.238711	MYEOV	-1.13	2.06633e-05	MYEOV	myeloma overexpressed [Source:HGNC Symbol;Acc:HGNC:7563]	0.999994	0.934595	0.456915
ARNTL	-2.73673e-05	0.000746541	ARNTL	-0.0356065	0.712584	ARNTL	-1.09959	8.79008e-08	ARNTL	aryl hydrocarbon receptor nuclear translocator like [Source:HGNC Symbol;Acc:HGNC:701]	0.999981	0.975622	0.46665
