# Supplementary material for: Evaluation of cutaneous immune response in a controlled human in vivo model of mosquito bites
Source: Nat Commun. 2022 Nov 17;13:7036. doi: 10.1038/s41467-022-34534-9 (PMC9672097; doi:10.1038/s41467-022-34534-9)
Supplement: Supplementary file 8 — Source Data [file 41467_2022_34534_MOESM8_ESM.xlsx]

## Sheet: Figure 5
T. cells	Sample:	CD4 T cells	CD8 T cells		Sample:	CD4 T cells	CD8 T cells		Sample:	CD4 T cells	CD8 T cells
	033_0h.fcs	17.2	19		033_30m.fcs	13	12.3		033_4h.fcs	9.03	8.1
	034_0h.fcs	27.8	19.1		034_30m.fcs	22.3	25.7		034_4h.fcs	16.9	24.2
	035_0h.fcs	18.6	19.5		035_30m.fcs	18.9	16.9		035_4h.fcs	18.6	19.3
	036_0h.fcs	30.7	11.1		036_30m.fcs	26.4	7.16		036_4h.fcs	23.4	8.13
	037_0h.fcs	9.01	28.7		037_30m.fcs	8.98	32.8		037_4h.fcs	19.3	32.7
	038_0h.fcs	19.4	29.5		038_30m.fcs	13.1	20.3		038_4h.fcs	4.98	6.9
	039_0h.fcs	25.4	17.7		039_30m.fcs	8.35	5.57		039_4h.fcs	11.3	6.39
	040_0h.fcs	24.2	24.1		040_30m.fcs	28.6	23.3		040_4h.fcs	16.2	11
	041_0h.fcs	13	29.8		041_30m.fcs	13.3	27.4		041_4h.fcs	11	19.2
	042_0h.fcs	21.7	10.8		042_30m.fcs	11.5	7.25		042_4h.fcs	15.6	6.36
Dendritic cells	Sample:	CD123+ (pDC)	CD1c+ (mDC)	CD207+ (LCs)		Sample:	CD123+ (pDC)	CD1c+ (mDC)	CD207+ (LCs)		Sample:	CD123+ (pDC)	CD1c+ (mDC)	CD207+ (LCs)		Sample:	CD69+ CD1c+ (mDC)		Sample:	CD69+ CD1c+ (mDC)		Sample:	CD69+ CD1c+ (mDC)
	033_0h.fcs	4.14	8.06	19		033_30m.fcs	4.32	6.17	7.2		033_4h.fcs	4.64	4.64	58.4		033_0h.fcs	8.89		033_30m.fcs	4.55		033_4h.fcs	22.7
	034_0h.fcs	0.87	5.22	24.3		034_30m.fcs	2.57	4.82	29.4		034_4h.fcs	0.27	2.69	18		034_0h.fcs	15.4		034_30m.fcs	7.27		034_4h.fcs	14.3
	035_0h.fcs	2.25	8.61	20.5		035_30m.fcs	3.04	10.5	14.5		035_4h.fcs	5.12	7.92	22.2		035_0h.fcs	1.35		035_30m.fcs	0.49		035_4h.fcs	7.43
	036_0h.fcs	2.27	7.27	28.2		036_30m.fcs	1.84	7.41	27.7		036_4h.fcs	5.94	8.55	34.3		036_0h.fcs	2.7		036_30m.fcs	4.41		036_4h.fcs	7.94
	037_0h.fcs	0.93	6.62	23.6		037_30m.fcs	8.43	2.18	30.5		037_4h.fcs	5.03	7.46	31.2		037_0h.fcs	0		037_30m.fcs	2.03		037_4h.fcs	11.6
	038_0h.fcs	1.69	5.91	30.8		038_30m.fcs	1.73	2.34	44.8		038_4h.fcs	1.89	0.68	65.8		038_0h.fcs	0		038_30m.fcs	11.4		038_4h.fcs	12.9
	039_0h.fcs	2.05	8.31	12.6		039_30m.fcs	3.17	7.03	37.9		039_4h.fcs	4.84	5.69	43.7		039_0h.fcs	3.51		039_30m.fcs	5.73		039_4h.fcs	16.9
	040_0h.fcs	2.28	8.17	10.6		040_30m.fcs	3.76	6.25	10.3		040_4h.fcs	6.94	7.55	19.5		040_0h.fcs	11.8		040_30m.fcs	20.8		040_4h.fcs	11.1
	041_0h.fcs	4.8	7.82	9.24		041_30m.fcs	2.99	7.54	8.21		041_4h.fcs	2.68	3.34	26.8		041_0h.fcs	2.22		041_30m.fcs	3.39		041_4h.fcs	14.3
	042_0h.fcs	2.94	10.4	8.05		042_30m.fcs	2.48	8.97	23.3		042_4h.fcs	2.08	5.75	41.7		042_0h.fcs	3.48		042_30m.fcs	6.38		042_4h.fcs	5.65
Mast cells	Sample:	CD117 (mast cells)		Sample:	CD117 (mast cells)		Sample:	CD117 (mast cells)
	033_0h.fcs	5.59		033_30m.fcs	5.4		033_4h.fcs	1.74
	034_0h.fcs	0.71		034_30m.fcs	0.94		034_4h.fcs	3.23
	035_0h.fcs	8.18		035_30m.fcs	9.28		035_4h.fcs	8.83
	036_0h.fcs	3.15		036_30m.fcs	2.51		036_4h.fcs	4.28
	037_0h.fcs	4.77		037_30m.fcs	5.16		037_4h.fcs	4.67
	038_0h.fcs	5.68		038_30m.fcs	10.8		038_4h.fcs	3.71
	039_0h.fcs	3.64		039_30m.fcs	1.6		039_4h.fcs	2.09
	040_0h.fcs	1.62		040_30m.fcs	1.36		040_4h.fcs	1.01
	041_0h.fcs	4.07		041_30m.fcs	3.91		041_4h.fcs	4.54
	042_0h.fcs	4.6		042_30m.fcs	4.12		042_4h.fcs	2.4
NK cells	Sample:	CD56+		Sample:	CD56+		Sample:	CD56+		Sample:	CD16+CD56+		Sample:	CD16+CD56+		Sample:	CD16+CD56+
	033_0h.fcs	2.55		033_30m.fcs	1.62		033_4h.fcs	0.57		033_0h.fcs	18.8		033_30m.fcs	0		033_4h.fcs	17.4
	034_0h.fcs	1.96		034_30m.fcs	2.21		034_4h.fcs	1.92		034_0h.fcs	11.1		034_30m.fcs	5		034_4h.fcs	5.26
	035_0h.fcs	2.11		035_30m.fcs	1.17		035_4h.fcs	1.68		035_0h.fcs	15.9		035_30m.fcs	6.25		035_4h.fcs	10
	036_0h.fcs	1.06		036_30m.fcs	1.72		036_4h.fcs	1.45		036_0h.fcs	6.45		036_30m.fcs	15.4		036_4h.fcs	22.7
	037_0h.fcs	1.26		037_30m.fcs	1.2		037_4h.fcs	1.04		037_0h.fcs	3.57		037_30m.fcs	17.1		037_4h.fcs	8.51
	038_0h.fcs	1.9		038_30m.fcs	1.95		038_4h.fcs	0.6		038_0h.fcs	9.09		038_30m.fcs	36.4		038_4h.fcs	50
	039_0h.fcs	4.01		039_30m.fcs	1.17		039_4h.fcs	0.89		039_0h.fcs	20		039_30m.fcs	28.9		039_4h.fcs	46.7
	040_0h.fcs	3.25		040_30m.fcs	2.09		040_4h.fcs	2.95		040_0h.fcs	21.9		040_30m.fcs	24.4		040_4h.fcs	68.1
	041_0h.fcs	2.22		041_30m.fcs	1.93		041_4h.fcs	2.39		041_0h.fcs	9.84		041_30m.fcs	22.1		041_4h.fcs	27.8
	042_0h.fcs	2.99		042_30m.fcs	1.52		042_4h.fcs	1.17		042_0h.fcs	17.3		042_30m.fcs	22.7		042_4h.fcs	20.8
M2 macrophages	Sample:	CD163 (skin mac)+ , CD14+		Sample:	CD163 (skin mac)+ , CD14+		Sample:	CD163 (skin mac)+ , CD14+		Sample:	M2 CD16 MFI		Sample:	M2 CD16 MFI		Sample:	M2 CD16 MFI
	033_0h.fcs	19		033_30m.fcs	18.8		033_4h.fcs	20.9		033_0h.fcs	204		033_30m.fcs	159		033_0h.fcs	347
	034_0h.fcs	5.28		034_30m.fcs	4.92		034_4h.fcs	7.36		034_0h.fcs	325		034_30m.fcs	225		034_0h.fcs	209
	035_0h.fcs	9.23		035_30m.fcs	10.4		035_4h.fcs	15.9		035_0h.fcs	222		035_30m.fcs	230		035_0h.fcs	292
	036_0h.fcs	6.37		036_30m.fcs	7.08		036_4h.fcs	11.1		036_0h.fcs	259		036_30m.fcs	207		036_0h.fcs	308
	037_0h.fcs	5.08		037_30m.fcs	8.7		037_4h.fcs	13.7		037_0h.fcs	224		037_30m.fcs	230		037_0h.fcs	307
	038_0h.fcs	5.13		038_30m.fcs	6.91		038_4h.fcs	23.7		038_0h.fcs	223		038_30m.fcs	304		038_0h.fcs	410
	039_0h.fcs	8.18		039_30m.fcs	9.35		039_4h.fcs	18.2		039_0h.fcs	154		039_30m.fcs	321		039_0h.fcs	354
	040_0h.fcs	6.75		040_30m.fcs	7.89		040_4h.fcs	25.9		040_0h.fcs	147		040_30m.fcs	160		040_0h.fcs	492
	041_0h.fcs	10.9		041_30m.fcs	7.85		041_4h.fcs	17.6		041_0h.fcs	206		041_30m.fcs	228		041_0h.fcs	334
	042_0h.fcs	7.48		042_30m.fcs	9.66		042_4h.fcs	20.6		042_0h.fcs	198		042_30m.fcs	209		042_0h.fcs	356

## Sheet: Figure 6
CD8 T. cells	Sample:	CD25+CD8+		Sample:	CD25+CD8+		Sample:	PD1+CD8+		Sample:	PD1+CD8+		Sample:	Naïve	Central memory	Effector memory	TEMRA		Sample:	Naïve	Central memory	Effector memory	TEMRA
	033_0h.fcs	8.19		033_48hrs.fcs	26.5		033_0h.fcs	18.5		033_48hrs.fcs	47.4		033_0h.fcs	9.05	20.3	55.6	15.1		033_48hrs.fcs	5.1	15.3	69.9	9.69
	035_0h.fcs	13.1		035_48hrs.fcs	19.8		035_0h.fcs	34.9		035_48hrs.fcs	47.2		035_0h.fcs	4.94	9.57	64.6	20.9		035_48hrs.fcs	0	15.5	72.6	11.9
	036_0h.fcs	10.3		036_48hrs.fcs	27.2		036_0h.fcs	32.2		036_48hrs.fcs	60.5		036_0h.fcs	4.17	14.2	65.6	16.1		036_48hrs.fcs	7.89	11.4	69.3	11.4
	038_0h.fcs	3.78		038_48hrs.fcs	30		038_0h.fcs	45		038_48hrs.fcs	83.3		038_0h.fcs	7.83	14.4	58.3	19.4		038_48hrs.fcs	10	11.1	62.2	16.7
	039_0h.fcs	5.74		039_48hrs.fcs	36.5		039_0h.fcs	34.4		039_48hrs.fcs	62.8		039_0h.fcs	7.18	6.22	61.7	24.9		039_48hrs.fcs	6.57	30.7	52.6	10.2
	040_0h.fcs	11.8		040_48hrs.fcs	36.8		040_0h.fcs	62.5		040_48hrs.fcs	65.8		040_0h.fcs	12.2	14.8	41.2	31.8		040_48hrs.fcs	9.33	32.1	48.2	10.4
	041_0h.fcs	3.97		041_48hrs.fcs	19.1		041_0h.fcs	58.1		041_48hrs.fcs	54.9		041_0h.fcs	5.39	8.79	59.9	25.9		041_48hrs.fcs	3.66	23.6	54.9	17.9
	042_0h.fcs	15.4		042_48hrs.fcs	36.8		042_0h.fcs	58.4		042_48hrs.fcs	65.2		042_0h.fcs	6.71	3.69	43.6	46		042_48hrs.fcs	6.64	23.3	53.1	16.9
CD4 T. cells	Sample:	Th2/Th17 cells		Sample:	Th2/Th17 cells		Sample:	Th1/Th17 cells		Sample:	Th1/Th17 cells		Sample:	Naïve	Central memory	Effector memory	TEMRA		Sample:	Naïve	Central memory	Effector memory	TEMRA
	033_0h.fcs	23.7		033_48hrs.fcs	45.2		033_0h.fcs	23.2		033_48hrs.fcs	5.65		033_0h.fcs	3.33	11.7	80.8	4.17		033_48hrs.fcs	0	6.05	92.7	1.21
	035_0h.fcs	25		035_48hrs.fcs	61.4		035_0h.fcs	20.3		035_48hrs.fcs	0		035_0h.fcs	1.86	3.73	92.9	1.53		035_48hrs.fcs	1.02	2.04	94.9	2.04
	036_0h.fcs	28.9		036_48hrs.fcs	58.7		036_0h.fcs	17.4		036_48hrs.fcs	5.73		036_0h.fcs	1.18	4.61	92.1	2.15		036_48hrs.fcs	0	3.93	95.5	0.56
	038_0h.fcs	23		038_48hrs.fcs	15.6		038_0h.fcs	20.4		038_48hrs.fcs	12.5		038_0h.fcs	0.56	9.02	86.7	3.76		038_48hrs.fcs	0	4.69	95.3	0
	039_0h.fcs	29.9		039_48hrs.fcs	47.1		039_0h.fcs	20.3		039_48hrs.fcs	5.88		039_0h.fcs	1.83	5.5	90.1	2.62		039_48hrs.fcs	0	2.78	94.4	2.78
	040_0h.fcs	21.2		040_48hrs.fcs	39.4		040_0h.fcs	17.1		040_48hrs.fcs	4.93		040_0h.fcs	1.91	11	85	2.06		040_48hrs.fcs	0.65	7.14	90.9	1.3
	041_0h.fcs	27.8		041_48hrs.fcs	42.3		041_0h.fcs	19.1		041_48hrs.fcs	11.5		041_0h.fcs	0.41	3.5	94.9	1.23		041_48hrs.fcs	0	7.14	92.9	0
	042_0h.fcs	25		042_48hrs.fcs	30.8		042_0h.fcs	21.3		042_48hrs.fcs	15.8		042_0h.fcs	0.47	2.52	89.7	7.26		042_48hrs.fcs	0.18	7.21	91.7	0.92

## Sheet: Figure 7
IL-2	Sample:	PMA/Iono	PMA/Iono + SGE		IFN-γ	Sample:	PMA/Iono	PMA/Iono + SGE
	034_48h.fcs	143.895	43.89			034_48h.fcs	33.41	14.47
	035_48h.fcs	346.36	178.6			035_48h.fcs	143.03	81.89
	036_48h.fcs	119.105	97.93			036_48h.fcs	28.385	26.455
	037_48h.fcs	413.715	311.635			037_48h.fcs	168.435	109.49
	038_48h.fcs	111.75	85.94			038_48h.fcs	30.445	26.315
	039_48h.fcs	61.885	49.62			039_48h.fcs	33.01	26.22
	040_48h.fcs	169.78	72.7			040_48h.fcs	53.52	32.46
	041_48h.fcs	138.2	61.215			041_48h.fcs	6.875	5.565
	042_48h.fcs	714.22	605.69			042_48h.fcs	137.47	105.155
IL-6	Sample:	PMA/Iono	PMA/Iono + SGE		TNF-α	Sample:	PMA/Iono	PMA/Iono + SGE
	034_48h.fcs	6742.43	3513.92			034_48h.fcs	33.41	14.47
	035_48h.fcs	10295.4	9941.41			035_48h.fcs	143.03	81.89
	036_48h.fcs	2354.49	2853.95			036_48h.fcs	28.385	26.455
	037_48h.fcs	12560.6	7706.16			037_48h.fcs	168.435	109.49
	038_48h.fcs	11248.2	9959.59			038_48h.fcs	30.445	26.315
	039_48h.fcs	11065.6	8595.75			039_48h.fcs	33.01	26.22
	040_48h.fcs	2484.97	2038.36			040_48h.fcs	53.52	32.46
	041_48h.fcs	1236.91	1872.64			041_48h.fcs	6.875	5.565
	042_48h.fcs	1679.27	3176.36			042_48h.fcs	137.47	105.155
IL-10	Sample:	PMA/Iono	PMA/Iono + SGE		IL-17F	Sample:	PMA/Iono	PMA/Iono + SGE
	034_48h.fcs	135.95	53.22			034_48h.fcs	0.595	0.49
	035_48h.fcs	26.15	61.01			035_48h.fcs	0.855	0.735
	036_48h.fcs	15.045	30.165			036_48h.fcs	0.48	0.48
	037_48h.fcs	26.885	30.57			037_48h.fcs	0.93	0.73
	038_48h.fcs	15.2	25.87			038_48h.fcs	0.73	0.59
	039_48h.fcs	46.1	42.52			039_48h.fcs	0.655	0.585
	040_48h.fcs	10.865	16.98			040_48h.fcs	0	0
	041_48h.fcs	4.075	4.595			041_48h.fcs	0	0
	042_48h.fcs	27.865	87.32			042_48h.fcs	0.835	0.835

## Sheet: Figure S1
Sample:	D0	D14
053-001	0.167384	0.163081
053-002	0.200516	0.193632
053-003	0.152754	0.149742
053-004	0.182014	0.212134
053-005	0.114888	0.124785
053-006	0.0576592	0.0679862
053-007	0.120482	0.121773
053-008	0.124785	0.108003
053-009	0.145439	0.145009
053-010	0.272806	0.286575
053-011	0.310671	0.29432
053-012	0.098537	0.108434
053-013	0.134682	0.154475
053-014	0.0567986	0.0641136
053-015	0.160929	0.163081
053-016	0.38296	0.394148
053-017	0.109725	0.098537
053-018	0.135112	0.120482
053-019	0.198795	0.179002
053-020	0.115749	0.121343
053-033	0.256311	0.168447
053-034	0.102427	0.157767
053-035	0.108252	0.102913
053-036	0.0805825	0.0825243
053-037	0.174757	0.153883
053-038	0.207282	0.188835
053-039	0.230097	0.267961
053-040	0.171359	0.166505
053-041	0.232524	0.241748
053-042	0.081068

## Sheet: Figure S4
Sample:	CD207 freq	M2 CD69 freq	Bite size
033_30m.fcs	3.59	13.8	2.4
034_30m.fcs	13.6	14.4	2.8
035_30m.fcs	8.28	6.96	2
036_30m.fcs	23.3	8.22	3.4
037_30m.fcs	5.35	12.6	2.2
038_30m.fcs	39.7	19.7	7.6
039_30m.fcs	38.6	15.7	3.2
040_30m.fcs	10.7	21.5	9.2
041_30m.fcs	8.2	16.7	2.6
042_30m.fcs	22.8	22.3	7.4
Sample:	CD8 freq	Bite size
033_48h.fcs	37	2.4
034_48h.fcs	53.7	2.8
035_48h.fcs	53.4	2
036_48h.fcs	30.8	3.4
037_48h.fcs	68	2.2
038_48h.fcs	42.7	7.6
039_48h.fcs	34.3	3.2
040_48h.fcs	33.5	9.2
041_48h.fcs	57.9	2.6
042_48h.fcs	25.5	7.4

## Sheet: Figure S5
Dendritic cells	Sample:	CD123+ (pDC)	CD207+ (LCs)		Sample:	CD123+ (pDC)	CD207+ (LCs)		Sample:	CD123+ (pDC)	CD207+ (LCs)
	033_0h.fcs	0.00974	0.045		033_30m.fcs	0.00767	0.013		033_4h.fcs	1.61	20.3
	034_0h.fcs	0.28	7.94		034_30m.fcs	0.28	3.18		034_4h.fcs	0.000709	0.047
	035_0h.fcs	0.028	0.26		035_30m.fcs	0.063	0.3		035_4h.fcs	0.92	3.97
	036_0h.fcs	0.033	0.41		036_30m.fcs	0.033	0.5		036_4h.fcs	0.17	1
	037_0h.fcs	0.092	2.35		037_30m.fcs	0.55	1.99		037_4h.fcs	0.043	0.26
	038_0h.fcs	0.035	0.64		038_30m.fcs	0.55	14.3		038_4h.fcs	0.05	1.72
	039_0h.fcs	0.82	5.02		039_30m.fcs	1.52	18.1		039_4h.fcs	2.76	24.9
	040_0h.fcs	0.87	4.07		040_30m.fcs	2.03	5.55		040_4h.fcs	4.24	11.9
	041_0h.fcs	2.33	4.48		041_30m.fcs	1.8	4.96		041_4h.fcs	2.01	20.1
	042_0h.fcs	1.07	2.95		042_30m.fcs	1.39	13		042_4h.fcs	1.28	25.7
M2 macrophages	Sample:	CD163 (skin mac)+ , CD14+		Sample:	CD163 (skin mac)+ , CD14+		Sample:	CD163 (skin mac)+ , CD14+
	033_0h.fcs	8.68		033_30m.fcs	7.73		033_4h.fcs	13.3
	034_0h.fcs	3.21		034_30m.fcs	2.8		034_4h.fcs	3.29
	035_0h.fcs	3.09		035_30m.fcs	3.93		035_4h.fcs	7.18
	036_0h.fcs	3.26		036_30m.fcs	2.75		036_4h.fcs	5.37
	037_0h.fcs	2.67		037_30m.fcs	4.51		037_4h.fcs	7.14
	038_0h.fcs	2.11		038_30m.fcs	2.9		038_4h.fcs	14.2
	039_0h.fcs	4.05		039_30m.fcs	4.58		039_4h.fcs	11.1
	040_0h.fcs	3.21		040_30m.fcs	4.6		040_4h.fcs	16.7
	041_0h.fcs	6.04		041_30m.fcs	4.44		041_4h.fcs	11.9
	042_0h.fcs	3.2		042_30m.fcs	4.98		042_4h.fcs	13.1
NK cells	Sample:	CD56+		Sample:	CD56+		Sample:	CD56+
	033_0h.fcs	1.17		033_30m.fcs	0.67		033_4h.fcs	0.37
	034_0h.fcs	1.19		034_30m.fcs	1.26		034_4h.fcs	0.86
	035_0h.fcs	0.71		035_30m.fcs	0.44		035_4h.fcs	0.76
	036_0h.fcs	0.54		036_30m.fcs	0.67		036_4h.fcs	0.7
	037_0h.fcs	0.66		037_30m.fcs	0.62		037_4h.fcs	0.54
	038_0h.fcs	0.78		038_30m.fcs	0.82		038_4h.fcs	0.36
	039_0h.fcs	1.99		039_30m.fcs	0.57		039_4h.fcs	0.54
	040_0h.fcs	1.54		040_30m.fcs	1.22		040_4h.fcs	1.9
	041_0h.fcs	1.23		041_30m.fcs	1.09		041_4h.fcs	1.62
	042_0h.fcs	1.28		042_30m.fcs	0.78		042_4h.fcs	0.74
Parts of a whole	Sample:			Sample:			Sample:
	CD8 0h	22		CD8 30 min	17		CD8 4h	12
	CD4 0h	21		CD4 30 min	19		CD4 4h	10
	DCs 0h	24		DCs 30 min	35		DCs 4h	40
	Mast cells 0h	9		Mast cells 30 min	8		Mast cells 4h	6
	NKs 0h	5		NKs 30 min	3		NKs 4h	2
	Macrophages (M2) 0h	19		Macrophages (M2) 30 min	17		Macrophages (M2) 4h	30

## Sheet: Figure S6
Neutrophils*	Sample:	CD11b+ CD14- CD56 - CD117 -		Sample:	CD11b+ CD14- CD56 - CD117 -		Sample:	CD11b+ CD14- CD56 - CD117 -
	033_0h.fcs	12.1		033_30m.fcs	4.92		033_4h.fcs	38.7
	034_0h.fcs	1.73		034_30m.fcs	1.16		034_4h.fcs	1.71
	035_0h.fcs	1.82		035_30m.fcs	1.39		035_4h.fcs	2.4
	036_0h.fcs	2.43		036_30m.fcs	5.85		036_4h.fcs	5.27
	037_0h.fcs	1.12		037_30m.fcs	6.07		037_4h.fcs	5.69
	038_0h.fcs	0.55		038_30m.fcs	11.7		038_4h.fcs	29.5
	039_0h.fcs	3.64		039_30m.fcs	24.8		039_4h.fcs	22.2
	040_0h.fcs	2.03		040_30m.fcs	0.68		040_4h.fcs	7.89
	041_0h.fcs	1.71		041_30m.fcs	2.78		041_4h.fcs	10.3
	042_0h.fcs	2.24		042_30m.fcs	10.1		042_4h.fcs	15.9

## Sheet: Figure S7
CD8 T. cells	Sample:	CD25+CD8+		Sample:	CD25+CD8+		Sample:	PD1+CD8+		Sample:	PD1+CD8+		Sample:	Naïve	Central memory	Effector memory	TEMRA		Sample:	Naïve	Central memory	Effector memory	TEMRA
	033_0h.fcs	1.42		033_48hrs.fcs	4.74		033_0h.fcs	3.21		033_48hrs.fcs	8.47		033_0h.fcs	1.57	3.51	9.63	2.61		033_48hrs.fcs	0.91	2.73	12.5	1.73
	035_0h.fcs	1.9		035_48hrs.fcs	20.2		035_0h.fcs	5.08		035_48hrs.fcs	22.6		035_0h.fcs	0.72	1.39	9.4	3.04		035_48hrs.fcs	7.05	13.4	4.65	0.7
	036_0h.fcs	1.01		036_48hrs.fcs	11.6		036_0h.fcs	3.18		036_48hrs.fcs	14		036_0h.fcs	0.41	1.4	6.47	1.59		036_48hrs.fcs	3.68	7.36	4.81	0.85
	038_0h.fcs	0.83		038_48hrs.fcs	17.8		038_0h.fcs	9.85		038_48hrs.fcs	23.3		038_0h.fcs	1.71	3.15	12.8	4.25		038_48hrs.fcs	11.5	5.79	5.89	1.52
	039_0h.fcs	0.74		039_48hrs.fcs	4.8		039_0h.fcs	4.45		039_48hrs.fcs	9.46		039_0h.fcs	0.93	0.8	7.97	3.21		039_48hrs.fcs	0.99	3.67	9.89	1.98
	040_0h.fcs	1.94		040_48hrs.fcs	6.98		040_0h.fcs	10.2		040_48hrs.fcs	13.2		040_0h.fcs	2	2.42	6.74	5.2		040_48hrs.fcs	1.75	6.52	10.8	2.56
	041_0h.fcs	1.15		041_48hrs.fcs	5.68		041_0h.fcs	16.9		041_48hrs.fcs	18.3		041_0h.fcs	1.57	2.55	17.4	7.53		041_48hrs.fcs	1.31	7.57	19.4	6.26
	042_0h.fcs	1.55		042_48hrs.fcs	5.32		042_0h.fcs	5.86		042_48hrs.fcs	10.3		042_0h.fcs	0.67	0.37	4.38	4.61		042_48hrs.fcs	0.93	3.61	8.81	2.96
CD4 T. cells	Sample:	Th2/Th17 cells		Sample:	Th2/Th17 cells		Sample:	Th1/Th17 cells		Sample:	Th1/Th17 cells		Sample:	Naïve	Central memory	Effector memory	TEMRA		Sample:	Naïve	Central memory	Effector memory	TEMRA
	033_0h.fcs	3.43		033_48hrs.fcs	9.47		033_0h.fcs	3.36		033_48hrs.fcs	1.18		033_0h.fcs	0.6	2.09	14.5	0.75		033_48hrs.fcs	0	1.37	20.9	0.27
	035_0h.fcs	3.18		035_48hrs.fcs	1.35		035_0h.fcs	2.58		035_48hrs.fcs	0		035_0h.fcs	0.26	0.51	12.7	0.21		035_48hrs.fcs	2.1	0.05	2.2	0.8
	036_0h.fcs	6.79		036_48hrs.fcs	11.6		036_0h.fcs	4.08		036_48hrs.fcs	1.13		036_0h.fcs	0.3	1.18	23.5	0.55		036_48hrs.fcs	0.17	0.85	19.8	0.11
	038_0h.fcs	3.24		038_48hrs.fcs	0.95		038_0h.fcs	2.88		038_48hrs.fcs	0.76		038_0h.fcs	0.092	1.47	14.1	0.61		038_48hrs.fcs	0.57	0.28	6.08	0.19
	039_0h.fcs	6.36		039_48hrs.fcs	6.78		039_0h.fcs	4.32		039_48hrs.fcs	0.85		039_0h.fcs	0.43	1.3	21.2	0.62		039_48hrs.fcs	0	0.42	14.4	0.42
	040_0h.fcs	3.97		040_48hrs.fcs	6.52		040_0h.fcs	3.19		040_48hrs.fcs	0.81		040_0h.fcs	0.42	2.42	18.7	0.45		040_48hrs.fcs	0	1.28	16.5	0.23
	041_0h.fcs	3.52		041_48hrs.fcs	1.6		041_0h.fcs	2.42		041_48hrs.fcs	0.44		041_0h.fcs	0.055	0.47	12.7	0.16		041_48hrs.fcs	0	0.29	3.78	0
	042_0h.fcs	4.78		042_48hrs.fcs	6.25		042_0h.fcs	4.07		042_48hrs.fcs	3.21		042_0h.fcs	0.1	0.54	19.2	1.55		042_48hrs.fcs	0.081	1.5	20.3	0.24

## Sheet: Figure S8
Resident skin CD8	Sample:	CD8+CD103+CLA+		Sample:	CD8+CD103+CLA+		Sample:	CD8+CD103+CLA+
	033_0h.fcs	5.95		033_30m.fcs	1.79		033_4h.fcs	12.1
	034_0h.fcs	31.1		034_30m.fcs	15.9		034_4h.fcs	9.68
	035_0h.fcs	5.88		035_30m.fcs	5.4		035_4h.fcs	13.3
	036_0h.fcs	15.6		036_30m.fcs	5.69		036_4h.fcs	24.1
	037_0h.fcs	12.8		037_30m.fcs	12.6		037_4h.fcs	7.31
	038_0h.fcs	13.6		038_30m.fcs	22		038_4h.fcs	3.88
	039_0h.fcs	1.86		039_30m.fcs	2.47		039_4h.fcs	3.59
	040_0h.fcs	12		040_30m.fcs	5.6		040_4h.fcs	3.57
	041_0h.fcs	26.7		041_30m.fcs	24.2		041_4h.fcs	15.8
	042_0h.fcs	13.7		042_30m.fcs	28.9		042_4h.fcs	11.4
Resident skin CD4	Sample:	CD4+CD103+CLA+		Sample:	CD4+CD103+CLA+		Sample:	CD4+CD103+CLA+
	033_0h.fcs	7.23		033_30m.fcs	10.3		033_4h.fcs	1.79
	034_0h.fcs	8.82		034_30m.fcs	10.3		034_4h.fcs	15.9
	035_0h.fcs	3.98		035_30m.fcs	3.09		035_4h.fcs	5.4
	036_0h.fcs	11.4		036_30m.fcs	17.9		036_4h.fcs	5.69
	037_0h.fcs	11.4		037_30m.fcs	7.98		037_4h.fcs	12.6
	038_0h.fcs	10.6		038_30m.fcs	8.7		038_4h.fcs	22
	039_0h.fcs	5.06		039_30m.fcs	4.51		039_4h.fcs	2.47
	040_0h.fcs	5.19		040_30m.fcs	3.6		040_4h.fcs	5.6
	041_0h.fcs	10.8		041_30m.fcs	18.1		041_4h.fcs	24.2
	042_0h.fcs	6.41		042_30m.fcs	4.84		042_4h.fcs	28.9

## Sheet: Figure S9
IL-5	Sample:	Control	PMA/Iono	SGE	PMA/Iono + SGE		IL-6	Sample:	Control	PMA/Iono	SGE	PMA/Iono + SGE		IFN-γ	Sample:	Control	PMA/Iono	SGE	PMA/Iono + SGE		IL-17F	Sample:	Control	PMA/Iono	SGE	PMA/Iono + SGE
	034_48h.fcs	1.29	2.91	0.85	0.71			034_48h.fcs	6775.86	6742.43	3933.29	3513.92			034_48h.fcs	4.53	33.41	2.765	14.47			034_48h.fcs	0.47	0.595	0.47	0.49
	035_48h.fcs	1.9	4.635	2.345	2.73			035_48h.fcs	13660	10295.4	13189.5	9941.41			035_48h.fcs	9.175	143.03	9.675	81.89			035_48h.fcs	0.65	0.855	0.61	0.735
	036_48h.fcs	0.58	0.71	1.21	0.92			036_48h.fcs	2573.59	2354.49	2099.67	2853.95			036_48h.fcs	1.955	28.385	1.83	26.455			036_48h.fcs	0	0.48	0	0.48
	037_48h.fcs	2.14	5.24	2	2.04			037_48h.fcs	15578.6	12560.6	12058.5	7706.16			037_48h.fcs	10.035	168.435	8.975	109.49			037_48h.fcs	0.625	0.93	0.585	0.73
	038_48h.fcs	1.89	8.235	1.44	4.175			038_48h.fcs	10389.4	11248.2	7329.36	9959.59			038_48h.fcs	5.48	30.445	5.695	26.315			038_48h.fcs	0.53	0.73	0.66	0.59
	039_48h.fcs	1.69	2.655	1.25	1.465			039_48h.fcs	9444.64	11065.6	7763.42	8595.75			039_48h.fcs	5.95	33.01	6.26	26.22			039_48h.fcs	0.53	0.655	0.535	0.585
	040_48h.fcs	0.67	1	0	0.64			040_48h.fcs	2874.95	2484.97	2559.54	2038.36			040_48h.fcs	1.32	53.52	1.96	32.46			040_48h.fcs	0	0	0	0
	041_48h.fcs	0	0	0	0			041_48h.fcs	1205.41	1236.91	1475.43	1872.64			041_48h.fcs	0	6.875	0	5.565			041_48h.fcs	0	0	0	0
	042_48h.fcs	0	2.565	0.64	5.91			042_48h.fcs	1816.03	1679.27	2829.84	3176.36			042_48h.fcs	1.735	137.47	2.24	105.155			042_48h.fcs	0	0.835	0	0.835
IL-13	Sample:	Control	PMA/Iono	SGE	PMA/Iono + SGE		IL-9	Sample:	Control	PMA/Iono	SGE	PMA/Iono + SGE		TNF-α	Sample:	Control	PMA/Iono	SGE	PMA/Iono + SGE		IL-4	Sample:	Control	PMA/Iono	SGE	PMA/Iono + SGE
	034_48h.fcs	0	16.605	0	8.85			034_48h.fcs	0.805	0.78	0.65	0.635			034_48h.fcs	19.565	182.465	7.205	11.32			034_48h.fcs	1.24	2.2	0.795	1.01
	035_48h.fcs	11.95	49.67	16.74	25.31			035_48h.fcs	1.48	1.42	1.285	1.14			035_48h.fcs	14.56	41.96	11.655	288.785			035_48h.fcs	2.2	4.34	2.05	3.26
	036_48h.fcs	0	3.1	0	4.17			036_48h.fcs	0	0	0.57	0.565			036_48h.fcs	2.635	52.72	2.24	20.71			036_48h.fcs	0.74	1.115	0	1.395
	037_48h.fcs	3.54	17.73	0	11.47			037_48h.fcs	1.435	1.405	1.105	0.995			037_48h.fcs	7.27	14.365	5.26	82.335			037_48h.fcs	2.185	3.4	1.685	1.905
	038_48h.fcs	0	15.75	3.99	6.81			038_48h.fcs	1.26	1.48	1.015	1.1			038_48h.fcs	26	49.905	4.42	137.245			038_48h.fcs	1.7	2.76	1.465	2.23
	039_48h.fcs	2.8	9.205	2.95	5.88			039_48h.fcs	1.135	1.1	0.94	1.14			039_48h.fcs	21.925	60.91	53.58	397.22			039_48h.fcs	1.575	2.575	1.505	2.52
	040_48h.fcs	0	5.65	0	0			040_48h.fcs	0.62	0	0	0.57			040_48h.fcs	1.195	2.73	0.935	119.585			040_48h.fcs	0.58	0.84	0.58	0.71
	041_48h.fcs	0	4.15	0	3.54			041_48h.fcs	0	0	0	0			041_48h.fcs	1.22	3.35	1.745	2.785			041_48h.fcs	0	0	0	0.58
	042_48h.fcs	0	30.16	0	38.945			042_48h.fcs	0	0.57	0.72	0.72			042_48h.fcs	9.33	686.16	1.81	417.67			042_48h.fcs	0	2.61	0.655	3.16
IL-12	Sample:	Control	PMA/Iono	SGE	PMA/Iono + SGE		IL-10	Sample:	Control	PMA/Iono	SGE	PMA/Iono + SGE		IL-17A	Sample:	Control	PMA/Iono	SGE	PMA/Iono + SGE		IL-22	Sample:	Control	PMA/Iono	SGE	PMA/Iono + SGE
	034_48h.fcs	1.52	143.895	0.55	43.89			034_48h.fcs	131.945	135.95	70.94	53.22			034_48h.fcs	0.325	1.115	0.29	0.37			034_48h.fcs	1.6	2.68	0.9	0.965
	035_48h.fcs	1.065	346.36	1.18	178.6			035_48h.fcs	41.35	26.15	67.695	61.01			035_48h.fcs	0.44	1.35	0.4	0.74			035_48h.fcs	2.56	9.14	2.265	8.285
	036_48h.fcs	0.48	119.105	0	97.93			036_48h.fcs	16.965	15.045	19.665	30.165			036_48h.fcs	0.255	0.38	0.28	0.29			036_48h.fcs	0.73	1.125	0.565	4.115
	037_48h.fcs	0.97	413.715	0.82	311.635			037_48h.fcs	42.56	26.885	47.47	30.57			037_48h.fcs	0.44	0.7	0.385	0.72			037_48h.fcs	2.965	5.435	1.915	5.425
	038_48h.fcs	0.785	111.75	0.855	85.94			038_48h.fcs	20.905	15.2	21.39	25.87			038_48h.fcs	0.34	0.81	0.345	0.46			038_48h.fcs	1.73	2.7	1.625	1.69
	039_48h.fcs	1.28	61.885	0.89	49.62			039_48h.fcs	27.055	46.1	44.635	42.52			039_48h.fcs	0.445	1.025	0.355	0.58			039_48h.fcs	1.83	2.455	1.45	1.735
	040_48h.fcs	0.515	169.78	0.51	72.7			040_48h.fcs	15.355	10.865	11.99	16.98			040_48h.fcs	0	0.835	0.25	0.595			040_48h.fcs	0.625	2.12	0.675	2.09
	041_48h.fcs	0	138.2	0	61.215			041_48h.fcs	7.265	4.075	8.25	4.595			041_48h.fcs	0	0.375	0	0.275			041_48h.fcs	0	1.15	0	1.065
	042_48h.fcs	0.47	714.22	0.375	605.69			042_48h.fcs	32.44	27.865	72.52	87.32			042_48h.fcs	0.25	1.365	0.275	1.81			042_48h.fcs	0.48	17.79	0.875	18.44
